# Supplementary material for: Bis[2-(3-chloro­benzyl­idene)propanoato-κ2 O,O′]diethyl­tin(IV)
Source: Acta Crystallogr Sect E Struct Rep Online. 2008 Jun 21;64(Pt 7):m946–7. doi: 10.1107/S1600536808018321 (PMC2961729; doi:10.1107/S1600536808018321)
Supplement: Supplementary file 1 [file e-64-0m946-sup1.cif]

##############################################################################
###                                                                        ###
###        Electronic paper (Acta Crystallographica Section E)             ###
###                                                                        ###
##############################################################################
#                                                                            #
# This CIF contains the data in a paper accepted for publication in Acta     #
# Crystallographica Section E. It conforms to the requirements of Notes      #
# for Authors for Section E, and has been peer reviewed under the auspices   #
# of the IUCr Commission on Journals.                                        #
#                                                                            #
# Full details of the Crystallographic Information File format               #
# are given in the paper "The Crystallographic Information File (CIF):       #
# a New Standard Archive File for Crystallography" by S. R. Hall, F. H.      #
# Allen and I. D. Brown [Acta Cryst. (1991), A47, 655-685].                  #
#                                                                            #
# The current version of the core CIF dictionary is obtainable from          #
# ftp://ftp.iucr.org/pub/cif_core.dic. The current version number is 2.4.    #
#                                                                            #
# Software is freely available for graphical display of the structure(s) in  #
# this CIF.  For information consult the CIF home page http://www.iucr.org/  #
# cif/home.html                                                              #
#                                                                            #
# This file may be used for bona fide research purposes within the           #
# scientific community so long as proper attribution is given to the journal # 
# article from which it was obtained.                                        #
#                                                                            #
##############################################################################
                                             
data_global
_audit_creation_method     ?
_journal_date_recd_electronic     2008-06-11
_journal_date_accepted     2008-06-17
_journal_name_full     'Acta Crystallographica, Section E'
_journal_year     2008
_journal_volume     64
_journal_issue      7
_journal_page_first     m946
_journal_page_last     m947
_journal_paper_category     QM
_journal_coeditor_code     HK2473
_publ_contact_author_name     'Muhammad Nawaz Tahir'
_publ_contact_author_address
;
University of Sargodha
Department of Physics
Sargodha
Pakistan
;
_publ_contact_author_email     dmntahir_uos@yahoo.com
_publ_contact_author_fax     '0092 48 32 22 121'
_publ_contact_author_phone     '0092 48 92 30 170'
_publ_section_title
;
Bis[2-(3-chlorobenzylidene)propanoato-\k^2^<i>O</i>,<i>O</i>']diethyltin(IV)
;
loop_
    _publ_author_name
    _publ_author_address
    'Muhammad, Niaz'
;
Department of Chemistry
Quaid-i-Azam University
Islamabad 45320
Pakistan
;
    'Tahir, M. Nawaz'
;
University of Sargodha
Department of Physics
Sagrodha
Pakistan
;
    'Saqib Ali'
;
Department of Chemistry
Quaid-i-Azam University
Islamabad 45320
Pakistan
;
    'Zia-ur-Rehman'
;
Department of Chemistry
Quaid-i-Azam University
Islamabad 45320
Pakistan
;
data_I
_audit_creation_method     SHELXL97
_chemical_name_systematic
;
Bis[2-(3-chlorobenzylidene)propanoato-\k^2^O,O']diethyltin(IV)
;
_chemical_name_common     ?
_chemical_formula_moiety     'C24 H26 Cl2 O4 Sn'
_chemical_formula_sum     'C24 H26 Cl2 O4 Sn'
_chemical_formula_iupac     '[Sn (C2 H5)2 (C10 H8 Cl O2)2]'
_chemical_formula_weight     568.04
_chemical_melting_point     ?
_symmetry_cell_setting     triclinic
_symmetry_space_group_name_H-M     'P -1'
_symmetry_space_group_name_Hall     '-P 1'
loop_
    _symmetry_equiv_pos_as_xyz
    'x, y, z'
    '-x, -y, -z'
_cell_length_a     7.5171(3)
_cell_length_b     12.8388(5)
_cell_length_c     12.8712(5)
_cell_angle_alpha     98.724(2)
_cell_angle_beta     92.250(2)
_cell_angle_gamma     100.148(2)
_cell_volume     1205.84(8)
_cell_formula_units_Z     2
_cell_measurement_reflns_used     2981
_cell_measurement_theta_min     1.60
_cell_measurement_theta_max     26.00
_cell_measurement_temperature     296(2)
_exptl_crystal_description     prism
_exptl_crystal_colour     colourless
_exptl_crystal_size_max     0.25
_exptl_crystal_size_mid     0.18
_exptl_crystal_size_min     0.15
_exptl_crystal_density_diffrn     1.564
_exptl_crystal_density_meas     ?
_exptl_crystal_density_method     'not measured'
_exptl_crystal_F_000     572
_exptl_absorpt_coefficient_mu     1.308
_exptl_absorpt_correction_type     multi-scan
_exptl_absorpt_process_details     '(SADABS; Bruker, 2005)'
_exptl_absorpt_correction_T_min     0.756
_exptl_absorpt_correction_T_max     0.819
_exptl_special_details
;
;
_diffrn_ambient_temperature     296(2)
_diffrn_radiation_type     MoK\a
_diffrn_radiation_wavelength     0.71073
_diffrn_radiation_source     'fine-focus sealed tube'
_diffrn_radiation_monochromator     graphite
_diffrn_measurement_device_type     'Bruker KappaAPEXII CCD'
_diffrn_measurement_method     \w
_diffrn_detector_area_resol_mean     7.6
_diffrn_reflns_number     20475
_diffrn_reflns_av_R_equivalents     0.0299
_diffrn_reflns_av_sigmaI/netI     0.0222
_diffrn_reflns_theta_min     1.60
_diffrn_reflns_theta_max     26.00
_diffrn_reflns_theta_full     26.00
_diffrn_measured_fraction_theta_max     0.997
_diffrn_measured_fraction_theta_full     0.997
_diffrn_reflns_limit_h_min     -9
_diffrn_reflns_limit_h_max     9
_diffrn_reflns_limit_k_min     -15
_diffrn_reflns_limit_k_max     15
_diffrn_reflns_limit_l_min     -15
_diffrn_reflns_limit_l_max     15
_diffrn_standards_number     ?
_diffrn_standards_interval_count     ?
_diffrn_standards_interval_time     ?
_diffrn_standards_decay_%     ?
_refine_special_details
;
 Refinement of F^2^ against ALL reflections.  The weighted R-factor wR and
 goodness of fit S are based on F^2^, conventional R-factors R are based
 on F, with F set to zero for negative F^2^. The threshold expression of
 F^2^ > 2sigma(F^2^) is used only for calculating R-factors(gt) etc. and is
 not relevant to the choice of reflections for refinement.  R-factors based
 on F^2^ are statistically about twice as large as those based on F, and R-
 factors based on ALL data will be even larger.
;
_reflns_number_total     4718
_reflns_number_gt     4364
_reflns_threshold_expression     I>2\s(I)
_refine_ls_structure_factor_coef     Fsqd
_refine_ls_matrix_type     full
_refine_ls_R_factor_all     0.0315
_refine_ls_R_factor_gt     0.0269
_refine_ls_wR_factor_gt     0.0744
_refine_ls_wR_factor_ref     0.0903
_refine_ls_goodness_of_fit_ref     1.227
_refine_ls_restrained_S_all     1.227
_refine_ls_number_reflns     4718
_refine_ls_number_parameters     281
_refine_ls_number_restraints     0
_refine_ls_hydrogen_treatment     constr
_refine_ls_weighting_scheme     calc
_refine_ls_weighting_details
       'calc w = 1/[\s^2^(Fo^2^)+(0.0511P)^2^+0.4634P] where P=(Fo^2^+2Fc^2^)/3'
_atom_sites_solution_hydrogens     geom
_atom_sites_solution_primary     direct
_atom_sites_solution_secondary     difmap
_refine_ls_shift/su_max     0.002
_refine_ls_shift/su_mean     0.000
_refine_diff_density_max     1.185
_refine_diff_density_min     -0.698
_refine_ls_extinction_method     none
_refine_ls_extinction_coef     ?
loop_
    _atom_type_symbol
    _atom_type_description
    _atom_type_scat_dispersion_real
    _atom_type_scat_dispersion_imag
    _atom_type_scat_source
    'C' 'C' 0.0033 0.0016
                         'International Tables Vol C Tables 4.2.6.8 and 6.1.1.4'
    'H' 'H' 0.0000 0.0000
                         'International Tables Vol C Tables 4.2.6.8 and 6.1.1.4'
    'O' 'O' 0.0106 0.0060
                         'International Tables Vol C Tables 4.2.6.8 and 6.1.1.4'
    'Cl' 'Cl' 0.1484 0.1585
                         'International Tables Vol C Tables 4.2.6.8 and 6.1.1.4'
    'Sn' 'Sn' -0.6537 1.4246
                         'International Tables Vol C Tables 4.2.6.8 and 6.1.1.4'
_computing_data_collection     'APEX2 (Bruker, 2007)'
_computing_cell_refinement     'APEX2 (Bruker, 2007)'
_computing_data_reduction     'SAINT (Bruker, 2007)'
_computing_structure_solution     'SHELXS97 (Sheldrick, 2008)'
_computing_structure_refinement     'SHELXL97 (Sheldrick, 2008)'
_computing_molecular_graphics     'ORTEP-3 for Windows (Farrugia, 1997)'
_computing_publication_material     'WinGX (Farrugia, 1999)'
loop_
    _atom_site_type_symbol
    _atom_site_label
    _atom_site_fract_x
    _atom_site_fract_y
    _atom_site_fract_z
    _atom_site_U_iso_or_equiv
    _atom_site_adp_type
    _atom_site_calc_flag
    _atom_site_refinement_flags
    _atom_site_occupancy
    _atom_site_disorder_assembly
    _atom_site_disorder_group
    Sn Sn 0.50876(2) 0.902092(13) 0.344408(13) 0.03652(9) Uani d . 1 . .
    Cl Cl1 0.66380(16) 0.66005(12) -0.40308(7) 0.0845(4) Uani d . 1 . .
    Cl Cl2 -0.09702(18) 0.43808(10) 0.81556(10) 0.0902(4) Uani d . 1 . .
    O O1 0.5016(3) 0.79188(16) 0.20149(16) 0.0478(5) Uani d . 1 . .
    O O2 0.6318(4) 0.95295(18) 0.17974(18) 0.0543(6) Uani d . 1 . .
    O O3 0.3643(3) 0.76594(16) 0.40138(16) 0.0457(5) Uani d . 1 . .
    O O4 0.4056(3) 0.90052(16) 0.53109(17) 0.0474(5) Uani d . 1 . .
    C C1 0.2876(5) 0.9737(3) 0.3070(3) 0.0521(8) Uani d . 1 . .
    H H1A 0.2122 0.9774 0.3664 0.063 Uiso calc R 1 . .
    H H1B 0.3333 1.0466 0.2964 0.063 Uiso calc R 1 . .
    C C2 0.1719(5) 0.9147(4) 0.2096(3) 0.0667(10) Uani d . 1 . .
    H H2A 0.0636 0.9440 0.2038 0.100 Uiso calc R 1 . .
    H H2B 0.1402 0.8400 0.2150 0.100 Uiso calc R 1 . .
    H H2C 0.2385 0.9226 0.1483 0.100 Uiso calc R 1 . .
    C C3 0.7761(5) 0.9039(3) 0.4028(3) 0.0589(9) Uani d . 1 . .
    H H3A 0.8583 0.9571 0.3733 0.071 Uiso calc R 1 . .
    H H3B 0.7850 0.9255 0.4786 0.071 Uiso calc R 1 . .
    C C4 0.8352(7) 0.7972(4) 0.3775(5) 0.0894(15) Uani d . 1 . .
    H H4A 0.9571 0.8032 0.4061 0.134 Uiso calc R 1 . .
    H H4B 0.8297 0.7760 0.3025 0.134 Uiso calc R 1 . .
    H H4C 0.7563 0.7443 0.4079 0.134 Uiso calc R 1 . .
    C C5 0.5747(4) 0.8565(2) 0.1415(2) 0.0406(6) Uani d . 1 . .
    C C6 0.5873(5) 0.8162(2) 0.0280(2) 0.0427(7) Uani d . 1 . .
    C C7 0.6717(7) 0.8984(3) -0.0344(3) 0.0737(12) Uani d . 1 . .
    H H7A 0.6825 0.9685 0.0065 0.111 Uiso calc R 1 . .
    H H7B 0.5973 0.8939 -0.0979 0.111 Uiso calc R 1 . .
    H H7C 0.7898 0.8857 -0.0521 0.111 Uiso calc R 1 . .
    C C8 0.5194(4) 0.7132(3) -0.0069(2) 0.0423(6) Uani d . 1 . .
    H H8 0.4679 0.6757 0.0442 0.051 Uiso calc R 1 . .
    C C9 0.5114(4) 0.6485(3) -0.1115(2) 0.0455(7) Uani d . 1 . .
    C C10 0.5829(5) 0.6840(3) -0.2001(2) 0.0511(8) Uani d . 1 . .
    H H10 0.6380 0.7553 -0.1970 0.061 Uiso calc R 1 . .
    C C11 0.5719(5) 0.6128(4) -0.2934(3) 0.0601(10) Uani d . 1 . .
    C C12 0.4924(7) 0.5072(4) -0.3012(3) 0.0790(14) Uani d . 1 . .
    H H12 0.4873 0.4605 -0.3644 0.095 Uiso calc R 1 . .
    C C13 0.4207(7) 0.4721(3) -0.2139(3) 0.0803(13) Uani d . 1 . .
    H H13 0.3665 0.4006 -0.2177 0.096 Uiso calc R 1 . .
    C C14 0.4278(6) 0.5416(3) -0.1206(3) 0.0587(9) Uani d . 1 . .
    H H14 0.3758 0.5166 -0.0626 0.070 Uiso calc R 1 . .
    C C15 0.3402(4) 0.8045(2) 0.4963(2) 0.0361(6) Uani d . 1 . .
    C C16 0.2341(4) 0.7320(2) 0.5609(2) 0.0348(5) Uani d . 1 . .
    C C17 0.1529(5) 0.6225(2) 0.5045(3) 0.0540(8) Uani d . 1 . .
    H H17A 0.1480 0.6227 0.4299 0.081 Uiso calc R 1 . .
    H H17B 0.0326 0.6021 0.5260 0.081 Uiso calc R 1 . .
    H H17C 0.2259 0.5722 0.5213 0.081 Uiso calc R 1 . .
    C C18 0.2206(4) 0.7709(2) 0.6619(2) 0.0391(6) Uani d . 1 . .
    H H18 0.2753 0.8424 0.6818 0.047 Uiso calc R 1 . .
    C C19 0.1352(4) 0.7213(2) 0.7467(2) 0.0402(6) Uani d . 1 . .
    C C20 0.0638(4) 0.6128(3) 0.7401(2) 0.0470(7) Uani d . 1 . .
    H H20 0.0650 0.5662 0.6775 0.056 Uiso calc R 1 . .
    C C21 -0.0091(5) 0.5743(3) 0.8270(3) 0.0565(9) Uani d . 1 . .
    C C22 -0.0125(5) 0.6390(4) 0.9205(3) 0.0652(10) Uani d . 1 . .
    H H22 -0.0614 0.6114 0.9780 0.078 Uiso calc R 1 . .
    C C23 0.0583(5) 0.7464(4) 0.9278(3) 0.0671(10) Uani d . 1 . .
    H H23 0.0569 0.7920 0.9911 0.081 Uiso calc R 1 . .
    C C24 0.1312(5) 0.7877(3) 0.8426(3) 0.0540(8) Uani d . 1 . .
    H H24 0.1782 0.8606 0.8492 0.065 Uiso calc R 1 . .
loop_
    _atom_site_aniso_label
    _atom_site_aniso_U_11
    _atom_site_aniso_U_22
    _atom_site_aniso_U_33
    _atom_site_aniso_U_12
    _atom_site_aniso_U_13
    _atom_site_aniso_U_23
    Sn 0.04917(14) 0.03108(12) 0.02580(12) -0.00113(8) 0.00705(8) 0.00225(8)
    Cl1 0.0831(7) 0.1456(11) 0.0321(4) 0.0466(7) 0.0138(4) 0.0048(5)
    Cl2 0.1093(9) 0.0813(7) 0.0767(7) -0.0200(6) 0.0012(6) 0.0474(6)
    O1 0.0790(15) 0.0352(10) 0.0261(10) 0.0024(10) 0.0124(10) 0.0018(8)
    O2 0.0764(16) 0.0401(12) 0.0402(12) -0.0021(10) 0.0138(11) -0.0007(9)
    O3 0.0634(13) 0.0367(10) 0.0321(11) -0.0046(9) 0.0106(9) 0.0043(8)
    O4 0.0638(13) 0.0315(10) 0.0405(12) -0.0086(9) 0.0062(10) 0.0047(9)
    C1 0.061(2) 0.0546(18) 0.0385(17) 0.0111(15) -0.0012(14) 0.0024(14)
    C2 0.063(2) 0.088(3) 0.045(2) 0.000(2) -0.0004(17) 0.0129(19)
    C3 0.0510(19) 0.067(2) 0.050(2) 0.0071(16) -0.0010(15) -0.0108(17)
    C4 0.073(3) 0.081(3) 0.122(4) 0.019(2) 0.011(3) 0.036(3)
    C5 0.0529(17) 0.0384(15) 0.0306(14) 0.0095(12) 0.0083(12) 0.0036(12)
    C6 0.0586(18) 0.0459(16) 0.0265(14) 0.0158(13) 0.0098(12) 0.0062(12)
    C7 0.126(4) 0.051(2) 0.046(2) 0.010(2) 0.037(2) 0.0112(16)
    C8 0.0534(17) 0.0437(16) 0.0294(14) 0.0123(13) 0.0042(12) 0.0003(12)
    C9 0.0540(18) 0.0541(18) 0.0301(15) 0.0211(14) -0.0025(12) 0.0004(13)
    C10 0.0588(19) 0.067(2) 0.0301(15) 0.0242(16) 0.0020(13) 0.0016(14)
    C11 0.063(2) 0.091(3) 0.0299(16) 0.038(2) 0.0002(15) -0.0032(17)
    C12 0.111(4) 0.083(3) 0.043(2) 0.046(3) -0.011(2) -0.018(2)
    C13 0.125(4) 0.057(2) 0.055(2) 0.026(2) -0.015(2) -0.0098(19)
    C14 0.084(3) 0.0500(19) 0.0409(18) 0.0174(17) -0.0077(17) 0.0008(14)
    C15 0.0410(14) 0.0333(13) 0.0320(14) 0.0003(11) 0.0025(11) 0.0066(11)
    C16 0.0393(14) 0.0300(12) 0.0328(14) -0.0005(10) 0.0028(11) 0.0053(10)
    C17 0.076(2) 0.0369(15) 0.0392(17) -0.0146(14) 0.0138(16) 0.0004(13)
    C18 0.0462(15) 0.0331(13) 0.0341(15) -0.0012(11) 0.0006(12) 0.0037(11)
    C19 0.0386(14) 0.0491(16) 0.0308(14) 0.0019(12) 0.0010(11) 0.0073(12)
    C20 0.0544(18) 0.0515(17) 0.0332(15) -0.0008(14) 0.0002(13) 0.0134(13)
    C21 0.0504(18) 0.072(2) 0.049(2) -0.0015(16) -0.0001(15) 0.0309(17)
    C22 0.056(2) 0.102(3) 0.0405(19) 0.005(2) 0.0084(15) 0.031(2)
    C23 0.069(2) 0.099(3) 0.0312(17) 0.012(2) 0.0082(16) 0.0060(18)
    C24 0.0563(19) 0.062(2) 0.0388(17) 0.0046(16) 0.0042(14) 0.0010(15)
_geom_special_details
;
 All esds (except the esd in the dihedral angle between two l.s. planes)
 are estimated using the full covariance matrix.  The cell esds are taken
 into account individually in the estimation of esds in distances, angles
 and torsion angles; correlations between esds in cell parameters are only
 used when they are defined by crystal symmetry.  An approximate (isotropic)
 treatment of cell esds is used for estimating esds involving l.s. planes.
;
loop_
    _geom_bond_atom_site_label_1
    _geom_bond_atom_site_label_2
    _geom_bond_site_symmetry_2
    _geom_bond_distance
    _geom_bond_publ_flag
    Sn C1 . 2.110(3) yes
    Sn C3 . 2.113(4) yes
    Sn O3 . 2.1342(19) yes
    Sn O1 . 2.137(2) yes
    Sn O2 . 2.477(2) yes
    Sn O4 . 2.556(2) yes
    Cl1 C11 . 1.740(4) ?
    Cl2 C21 . 1.739(4) ?
    O1 C5 . 1.286(4) ?
    O2 C5 . 1.253(4) ?
    O3 C15 . 1.279(3) ?
    O4 C15 . 1.251(3) ?
    C1 C2 . 1.516(5) ?
    C1 H1A . 0.9700 ?
    C1 H1B . 0.9700 ?
    C2 H2A . 0.9600 ?
    C2 H2B . 0.9600 ?
    C2 H2C . 0.9600 ?
    C3 C4 . 1.507(6) ?
    C3 H3A . 0.9700 ?
    C3 H3B . 0.9700 ?
    C4 H4A . 0.9600 ?
    C4 H4B . 0.9600 ?
    C4 H4C . 0.9600 ?
    C5 C6 . 1.486(4) ?
    C6 C8 . 1.333(5) ?
    C6 C7 . 1.491(5) ?
    C7 H7A . 0.9600 ?
    C7 H7B . 0.9600 ?
    C7 H7C . 0.9600 ?
    C8 C9 . 1.464(4) ?
    C8 H8 . 0.9300 ?
    C9 C10 . 1.385(5) ?
    C9 C14 . 1.391(5) ?
    C10 C11 . 1.385(5) ?
    C10 H10 . 0.9300 ?
    C11 C12 . 1.368(7) ?
    C12 C13 . 1.368(7) ?
    C12 H12 . 0.9300 ?
    C13 C14 . 1.376(5) ?
    C13 H13 . 0.9300 ?
    C14 H14 . 0.9300 ?
    C15 C16 . 1.489(4) ?
    C16 C18 . 1.334(4) ?
    C16 C17 . 1.494(4) ?
    C17 H17A . 0.9600 ?
    C17 H17B . 0.9600 ?
    C17 H17C . 0.9600 ?
    C18 C19 . 1.460(4) ?
    C18 H18 . 0.9300 ?
    C19 C20 . 1.390(4) ?
    C19 C24 . 1.394(4) ?
    C20 C21 . 1.384(4) ?
    C20 H20 . 0.9300 ?
    C21 C22 . 1.358(6) ?
    C22 C23 . 1.375(6) ?
    C22 H22 . 0.9300 ?
    C23 C24 . 1.380(5) ?
    C23 H23 . 0.9300 ?
    C24 H24 . 0.9300 ?
loop_
    _geom_angle_atom_site_label_1
    _geom_angle_atom_site_label_2
    _geom_angle_atom_site_label_3
    _geom_angle_site_symmetry_1
    _geom_angle_site_symmetry_3
    _geom_angle
    _geom_angle_publ_flag
    C1 Sn C3 . . 154.28(15) yes
    C1 Sn O3 . . 98.88(12) yes
    C3 Sn O3 . . 101.22(13) yes
    C1 Sn O1 . . 98.94(11) yes
    C3 Sn O1 . . 99.02(12) yes
    O3 Sn O1 . . 83.85(8) yes
    C1 Sn O2 . . 86.19(12) yes
    C3 Sn O2 . . 88.69(13) yes
    O3 Sn O2 . . 139.87(8) yes
    O1 Sn O2 . . 56.10(7) yes
    C1 Sn O4 . . 89.58(11) yes
    C3 Sn O4 . . 89.11(12) yes
    O3 Sn O4 . . 54.58(7) yes
    O1 Sn O4 . . 138.42(7) yes
    O2 Sn O4 . . 165.46(7) yes
    C5 O1 Sn . . 99.75(17) ?
    C5 O2 Sn . . 84.87(18) ?
    C15 O3 Sn . . 102.54(16) ?
    C15 O4 Sn . . 83.54(17) ?
    C2 C1 Sn . . 113.8(3) ?
    C2 C1 H1A . . 108.8 ?
    Sn C1 H1A . . 108.8 ?
    C2 C1 H1B . . 108.8 ?
    Sn C1 H1B . . 108.8 ?
    H1A C1 H1B . . 107.7 ?
    C1 C2 H2A . . 109.5 ?
    C1 C2 H2B . . 109.5 ?
    H2A C2 H2B . . 109.5 ?
    C1 C2 H2C . . 109.5 ?
    H2A C2 H2C . . 109.5 ?
    H2B C2 H2C . . 109.5 ?
    C4 C3 Sn . . 113.5(3) ?
    C4 C3 H3A . . 108.9 ?
    Sn C3 H3A . . 108.9 ?
    C4 C3 H3B . . 108.9 ?
    Sn C3 H3B . . 108.9 ?
    H3A C3 H3B . . 107.7 ?
    C3 C4 H4A . . 109.5 ?
    C3 C4 H4B . . 109.5 ?
    H4A C4 H4B . . 109.5 ?
    C3 C4 H4C . . 109.5 ?
    H4A C4 H4C . . 109.5 ?
    H4B C4 H4C . . 109.5 ?
    O2 C5 O1 . . 119.2(3) ?
    O2 C5 C6 . . 121.2(3) ?
    O1 C5 C6 . . 119.6(3) ?
    C8 C6 C5 . . 117.4(3) ?
    C8 C6 C7 . . 127.5(3) ?
    C5 C6 C7 . . 115.1(3) ?
    C6 C7 H7A . . 109.5 ?
    C6 C7 H7B . . 109.5 ?
    H7A C7 H7B . . 109.5 ?
    C6 C7 H7C . . 109.5 ?
    H7A C7 H7C . . 109.5 ?
    H7B C7 H7C . . 109.5 ?
    C6 C8 C9 . . 131.5(3) ?
    C6 C8 H8 . . 114.3 ?
    C9 C8 H8 . . 114.3 ?
    C10 C9 C14 . . 118.0(3) ?
    C10 C9 C8 . . 125.7(3) ?
    C14 C9 C8 . . 116.3(3) ?
    C11 C10 C9 . . 119.6(4) ?
    C11 C10 H10 . . 120.2 ?
    C9 C10 H10 . . 120.2 ?
    C12 C11 C10 . . 122.0(4) ?
    C12 C11 Cl1 . . 119.6(3) ?
    C10 C11 Cl1 . . 118.4(4) ?
    C11 C12 C13 . . 118.5(4) ?
    C11 C12 H12 . . 120.8 ?
    C13 C12 H12 . . 120.8 ?
    C12 C13 C14 . . 120.7(4) ?
    C12 C13 H13 . . 119.7 ?
    C14 C13 H13 . . 119.7 ?
    C13 C14 C9 . . 121.2(4) ?
    C13 C14 H14 . . 119.4 ?
    C9 C14 H14 . . 119.4 ?
    O4 C15 O3 . . 119.3(2) ?
    O4 C15 C16 . . 122.7(3) ?
    O3 C15 C16 . . 118.0(2) ?
    C18 C16 C15 . . 117.4(2) ?
    C18 C16 C17 . . 126.9(3) ?
    C15 C16 C17 . . 115.7(2) ?
    C16 C17 H17A . . 109.5 ?
    C16 C17 H17B . . 109.5 ?
    H17A C17 H17B . . 109.5 ?
    C16 C17 H17C . . 109.5 ?
    H17A C17 H17C . . 109.5 ?
    H17B C17 H17C . . 109.5 ?
    C16 C18 C19 . . 131.5(3) ?
    C16 C18 H18 . . 114.2 ?
    C19 C18 H18 . . 114.2 ?
    C20 C19 C24 . . 117.8(3) ?
    C20 C19 C18 . . 125.0(3) ?
    C24 C19 C18 . . 117.1(3) ?
    C21 C20 C19 . . 119.9(3) ?
    C21 C20 H20 . . 120.1 ?
    C19 C20 H20 . . 120.1 ?
    C22 C21 C20 . . 122.2(3) ?
    C22 C21 Cl2 . . 119.3(3) ?
    C20 C21 Cl2 . . 118.4(3) ?
    C21 C22 C23 . . 118.3(3) ?
    C21 C22 H22 . . 120.9 ?
    C23 C22 H22 . . 120.9 ?
    C22 C23 C24 . . 121.0(4) ?
    C22 C23 H23 . . 119.5 ?
    C24 C23 H23 . . 119.5 ?
    C23 C24 C19 . . 120.8(4) ?
    C23 C24 H24 . . 119.6 ?
    C19 C24 H24 . . 119.6 ?
loop_
    _geom_torsion_atom_site_label_1
    _geom_torsion_atom_site_label_2
    _geom_torsion_atom_site_label_3
    _geom_torsion_atom_site_label_4
    _geom_torsion_site_symmetry_1
    _geom_torsion_site_symmetry_2
    _geom_torsion_site_symmetry_3
    _geom_torsion_site_symmetry_4
    _geom_torsion
    _geom_torsion_publ_flag
    C1 Sn O1 C5 . . . . 77.4(2) ?
    C3 Sn O1 C5 . . . . -84.1(2) ?
    O3 Sn O1 C5 . . . . 175.5(2) ?
    O2 Sn O1 C5 . . . . -1.84(18) ?
    O4 Sn O1 C5 . . . . 176.96(16) ?
    C1 Sn O2 C5 . . . . -101.6(2) ?
    C3 Sn O2 C5 . . . . 103.7(2) ?
    O3 Sn O2 C5 . . . . -2.3(3) ?
    O1 Sn O2 C5 . . . . 1.86(18) ?
    O4 Sn O2 C5 . . . . -175.0(3) ?
    C1 Sn O3 C15 . . . . -81.7(2) ?
    C3 Sn O3 C15 . . . . 82.2(2) ?
    O1 Sn O3 C15 . . . . -179.83(19) ?
    O2 Sn O3 C15 . . . . -176.35(16) ?
    O4 Sn O3 C15 . . . . 1.39(17) ?
    C1 Sn O4 C15 . . . . 99.8(2) ?
    C3 Sn O4 C15 . . . . -105.9(2) ?
    O3 Sn O4 C15 . . . . -1.40(17) ?
    O1 Sn O4 C15 . . . . -3.2(2) ?
    O2 Sn O4 C15 . . . . 172.8(3) ?
    C3 Sn C1 C2 . . . . 146.1(3) ?
    O3 Sn C1 C2 . . . . -72.8(3) ?
    O1 Sn C1 C2 . . . . 12.3(3) ?
    O2 Sn C1 C2 . . . . 67.1(3) ?
    O4 Sn C1 C2 . . . . -126.8(3) ?
    C1 Sn C3 C4 . . . . -168.7(3) ?
    O3 Sn C3 C4 . . . . 50.5(3) ?
    O1 Sn C3 C4 . . . . -34.9(3) ?
    O2 Sn C3 C4 . . . . -90.3(3) ?
    O4 Sn C3 C4 . . . . 104.1(3) ?
    Sn O2 C5 O1 . . . . -2.9(3) ?
    Sn O2 C5 C6 . . . . 176.1(3) ?
    Sn O1 C5 O2 . . . . 3.5(3) ?
    Sn O1 C5 C6 . . . . -175.6(2) ?
    O2 C5 C6 C8 . . . . -178.4(3) ?
    O1 C5 C6 C8 . . . . 0.6(5) ?
    O2 C5 C6 C7 . . . . 0.0(5) ?
    O1 C5 C6 C7 . . . . 179.1(3) ?
    C5 C6 C8 C9 . . . . -179.2(3) ?
    C7 C6 C8 C9 . . . . 2.6(6) ?
    C6 C8 C9 C10 . . . . 2.1(6) ?
    C6 C8 C9 C14 . . . . -179.4(3) ?
    C14 C9 C10 C11 . . . . -1.0(5) ?
    C8 C9 C10 C11 . . . . 177.4(3) ?
    C9 C10 C11 C12 . . . . -0.2(5) ?
    C9 C10 C11 Cl1 . . . . -179.8(2) ?
    C10 C11 C12 C13 . . . . 0.6(6) ?
    Cl1 C11 C12 C13 . . . . -179.8(3) ?
    C11 C12 C13 C14 . . . . 0.2(7) ?
    C12 C13 C14 C9 . . . . -1.5(7) ?
    C10 C9 C14 C13 . . . . 1.9(5) ?
    C8 C9 C14 C13 . . . . -176.8(4) ?
    Sn O4 C15 O3 . . . . 2.2(3) ?
    Sn O4 C15 C16 . . . . -177.8(3) ?
    Sn O3 C15 O4 . . . . -2.7(3) ?
    Sn O3 C15 C16 . . . . 177.3(2) ?
    O4 C15 C16 C18 . . . . -4.6(4) ?
    O3 C15 C16 C18 . . . . 175.4(3) ?
    O4 C15 C16 C17 . . . . 175.1(3) ?
    O3 C15 C16 C17 . . . . -4.8(4) ?
    C15 C16 C18 C19 . . . . -177.1(3) ?
    C17 C16 C18 C19 . . . . 3.2(6) ?
    C16 C18 C19 C20 . . . . 8.0(5) ?
    C16 C18 C19 C24 . . . . -174.4(3) ?
    C24 C19 C20 C21 . . . . 0.4(5) ?
    C18 C19 C20 C21 . . . . 178.0(3) ?
    C19 C20 C21 C22 . . . . -0.6(5) ?
    C19 C20 C21 Cl2 . . . . 180.0(2) ?
    C20 C21 C22 C23 . . . . 0.4(6) ?
    Cl2 C21 C22 C23 . . . . 179.8(3) ?
    C21 C22 C23 C24 . . . . -0.1(6) ?
    C22 C23 C24 C19 . . . . -0.1(6) ?
    C20 C19 C24 C23 . . . . -0.1(5) ?
    C18 C19 C24 C23 . . . . -177.9(3) ?
loop_
    _geom_hbond_atom_site_label_D
    _geom_hbond_atom_site_label_H
    _geom_hbond_atom_site_label_A
    _geom_hbond_site_symmetry_A
    _geom_hbond_distance_DH
    _geom_hbond_distance_HA
    _geom_hbond_distance_DA
    _geom_hbond_angle_DHA
    _geom_hbond_publ_flag
    C7 H7A O2 . 0.96 2.31 2.780(5) 109.00 yes
    C8 H8 O1 . 0.93 2.30 2.736(3) 108.00 yes
    C17 H17A O3 . 0.96 2.31 2.749(4) 107.00 yes
    C18 H18 O4 . 0.93 2.37 2.785(3) 107.00 yes
