# Supplementary material for: Bis[2-(3-chloro­benzyl­idene)propanoato-κ2 O,O′]diethyl­tin(IV)
Source: Acta Crystallogr Sect E Struct Rep Online. 2008 Jun 21;64(Pt 7):m946–7. doi: 10.1107/S1600536808018321 (PMC2961729; doi:10.1107/S1600536808018321)
Supplement: Supplementary file 2 [file e-64-0m946-Isup2.hkl]

#
# h,k,l, Fo-squared, sigma(Fo-squared), Fc and phi(calc)
#
data_I
_shelx_title ' Am52_0m in P1'
_shelx_refln_list_code          6
_shelx_F_calc_maximum      262.92
_exptl_crystal_F_000       572.00
_reflns_d_resolution_high  0.8107
 
loop_
 _symmetry_equiv_pos_as_xyz
 'x, y, z'
 '-x, -y, -z'
 
_cell_length_a     7.5171
_cell_length_b    12.8388
_cell_length_c    12.8712
_cell_angle_alpha  98.724
_cell_angle_beta   92.250
_cell_angle_gamma 100.148
 
loop_
 _refln_index_h
 _refln_index_k
 _refln_index_l
 _refln_F_squared_meas
 _refln_F_squared_sigma
 _refln_F_calc
 _refln_phase_calc
1 0 0 21209.58 396.33 149.46 180.0
2 0 0 12720.73 183.32 114.55 0.0
3 0 0 4526.77 65.26 68.19 180.0
4 0 0 976.80 21.90 31.19 0.0
5 0 0 1171.81 25.04 35.82 180.0
6 0 0 1045.43 16.10 33.34 0.0
7 0 0 494.83 13.80 23.15 180.0
8 0 0 280.18 10.12 16.50 0.0
9 0 0 56.98 7.70 6.77 180.0
-9 1 0 92.33 22.46 8.51 180.0
-8 1 0 58.19 5.53 8.20 0.0
-7 1 0 36.39 3.32 5.86 180.0
-6 1 0 166.74 5.04 13.37 0.0
-5 1 0 125.69 3.70 12.37 180.0
-4 1 0 485.41 11.64 23.56 0.0
-3 1 0 1733.75 24.67 41.74 180.0
-2 1 0 5763.93 65.43 75.82 180.0
-1 1 0 12917.58 254.35 117.72 180.0
0 1 0 0.05 0.07 38.27 0.0
1 1 0 7383.12 91.92 83.59 180.0
2 1 0 4605.33 54.24 68.88 0.0
3 1 0 2876.57 50.29 54.28 180.0
4 1 0 2716.66 42.19 53.39 0.0
5 1 0 912.18 22.04 31.21 180.0
6 1 0 919.72 17.73 31.00 0.0
7 1 0 735.69 18.77 26.79 180.0
8 1 0 161.86 27.52 12.97 0.0
-9 2 0 2.00 19.67 1.17 180.0
-8 2 0 7.16 4.97 3.31 180.0
-7 2 0 0.00 2.67 0.58 180.0
-6 2 0 53.97 2.54 7.24 180.0
-5 2 0 23.03 1.98 5.34 0.0
-4 2 0 10.23 1.07 3.86 0.0
-3 2 0 1.08 0.98 2.35 0.0
-2 2 0 6080.62 70.19 79.00 0.0
-1 2 0 131.00 1.87 12.21 180.0
0 2 0 0.52 0.62 1.13 180.0
1 2 0 729.76 8.77 25.98 180.0
2 2 0 23.64 1.10 4.55 180.0
3 2 0 620.50 9.89 25.96 180.0
4 2 0 637.52 12.03 25.23 0.0
5 2 0 699.48 13.50 27.51 180.0
6 2 0 145.61 5.87 12.42 0.0
7 2 0 23.41 4.19 4.99 180.0
8 2 0 78.59 18.86 8.09 0.0
-9 3 0 152.32 26.11 10.66 0.0
-8 3 0 190.39 9.29 13.43 180.0
-7 3 0 91.14 5.78 9.99 0.0
-6 3 0 0.00 1.69 0.15 180.0
-5 3 0 111.00 3.05 10.64 0.0
-4 3 0 248.76 4.01 17.17 180.0
-3 3 0 1435.40 20.06 39.18 0.0
-2 3 0 6003.45 75.37 79.95 180.0
-1 3 0 3756.00 50.74 59.73 0.0
0 3 0 969.12 16.73 28.97 180.0
1 3 0 31.48 1.04 7.20 0.0
2 3 0 51.10 1.43 8.01 0.0
3 3 0 1916.47 27.06 42.74 0.0
4 3 0 0.16 1.67 0.59 180.0
5 3 0 0.00 2.72 0.75 180.0
6 3 0 0.00 2.82 0.44 180.0
7 3 0 2.57 3.38 1.85 180.0
8 3 0 43.36 6.27 6.83 0.0
-9 4 0 136.73 13.16 10.15 0.0
-8 4 0 324.42 11.05 18.16 180.0
-7 4 0 302.90 10.12 18.36 0.0
-6 4 0 665.92 11.68 25.63 180.0
-5 4 0 317.68 5.42 18.57 0.0
-4 4 0 270.80 4.38 15.86 180.0
-3 4 0 2384.37 37.25 50.56 0.0
-2 4 0 6484.33 87.42 80.01 180.0
-1 4 0 8933.80 137.29 91.62 0.0
0 4 0 4142.06 69.35 62.18 180.0
1 4 0 141.04 2.61 12.29 0.0
2 4 0 2495.24 31.94 48.56 180.0
3 4 0 203.90 3.66 14.79 0.0
4 4 0 2025.58 32.29 43.77 180.0
5 4 0 379.32 9.58 19.79 0.0
6 4 0 240.81 7.98 15.57 180.0
7 4 0 39.49 4.27 5.58 0.0
8 4 0 18.97 5.76 4.11 0.0
-9 5 0 91.44 10.37 8.62 0.0
-8 5 0 129.51 7.47 11.40 180.0
-7 5 0 369.98 11.85 19.30 0.0
-6 5 0 467.85 12.89 22.66 180.0
-5 5 0 847.47 12.33 28.56 0.0
-4 5 0 2544.70 34.05 53.14 180.0
-3 5 0 1802.69 26.14 43.59 0.0
-2 5 0 2737.05 37.88 52.00 180.0
-1 5 0 3732.17 62.14 59.97 0.0
0 5 0 3543.42 53.91 57.25 180.0
1 5 0 20404.18 304.03 133.46 0.0
2 5 0 2651.04 36.70 50.31 180.0
3 5 0 4955.75 83.03 68.96 0.0
4 5 0 1606.28 26.03 39.75 180.0
5 5 0 896.35 18.22 30.02 0.0
6 5 0 433.99 11.98 20.53 180.0
7 5 0 181.29 9.64 12.63 0.0
8 5 0 192.04 10.54 12.87 180.0
-9 6 0 21.41 6.20 4.71 0.0
-8 6 0 51.04 5.40 7.81 180.0
-7 6 0 118.28 7.61 11.14 0.0
-6 6 0 56.31 2.65 7.66 180.0
-5 6 0 136.23 3.56 12.14 0.0
-4 6 0 1083.68 17.65 32.84 180.0
-3 6 0 2963.39 44.74 55.61 0.0
-2 6 0 1277.42 18.03 36.96 180.0
-1 6 0 313.13 6.34 18.12 0.0
0 6 0 6833.73 93.75 80.02 180.0
1 6 0 546.38 7.92 23.63 0.0
2 6 0 2281.30 36.16 47.78 180.0
3 6 0 1227.08 20.10 36.02 0.0
4 6 0 1036.25 19.51 31.46 180.0
5 6 0 658.29 14.03 25.63 0.0
6 6 0 360.92 10.69 18.25 180.0
7 6 0 609.70 26.25 23.70 0.0
-8 7 0 3.44 3.06 0.23 0.0
-7 7 0 49.29 3.80 6.53 0.0
-6 7 0 36.40 2.53 7.07 180.0
-5 7 0 0.00 1.41 0.52 180.0
-4 7 0 63.95 2.68 8.16 180.0
-3 7 0 631.40 9.61 25.35 0.0
-2 7 0 507.54 7.99 22.44 180.0
-1 7 0 4032.67 60.14 59.67 0.0
0 7 0 2381.14 33.21 46.54 180.0
1 7 0 968.46 13.45 30.14 0.0
2 7 0 160.12 3.89 11.97 180.0
3 7 0 123.69 3.57 11.49 0.0
4 7 0 155.85 5.00 13.37 180.0
5 7 0 234.61 6.73 15.13 0.0
6 7 0 787.90 19.57 27.66 180.0
7 7 0 283.94 12.49 16.26 0.0
-8 8 0 96.06 7.56 8.68 0.0
-7 8 0 186.60 7.24 13.17 180.0
-6 8 0 103.65 3.91 10.05 0.0
-5 8 0 101.05 3.58 9.58 180.0
-4 8 0 107.22 3.51 10.68 0.0
-3 8 0 7.40 1.51 2.91 180.0
-2 8 0 3.81 1.24 0.93 0.0
-1 8 0 254.08 7.02 16.60 180.0
0 8 0 34.74 1.75 5.09 0.0
1 8 0 68.64 2.80 7.38 180.0
2 8 0 98.49 2.85 9.78 0.0
3 8 0 177.25 5.59 13.54 180.0
4 8 0 151.42 5.08 12.28 0.0
5 8 0 63.09 3.82 8.12 0.0
6 8 0 31.21 4.90 5.50 180.0
-8 9 0 76.95 5.68 7.84 0.0
-7 9 0 226.39 7.56 14.14 180.0
-6 9 0 420.41 8.48 20.20 0.0
-5 9 0 783.11 13.42 27.91 180.0
-4 9 0 655.29 12.54 25.93 0.0
-3 9 0 338.50 7.00 18.48 180.0
-2 9 0 697.33 11.75 27.13 0.0
-1 9 0 1618.58 25.26 40.55 180.0
0 9 0 2201.07 33.75 46.92 0.0
1 9 0 913.64 14.90 29.87 180.0
2 9 0 949.65 15.62 29.33 0.0
3 9 0 692.43 13.81 26.35 180.0
4 9 0 154.44 6.11 12.47 0.0
5 9 0 95.08 5.36 9.94 180.0
6 9 0 68.84 6.17 8.41 0.0
-8 10 0 70.33 5.86 8.55 0.0
-7 10 0 97.94 8.78 9.54 180.0
-6 10 0 322.67 7.27 17.83 0.0
-5 10 0 657.47 11.80 25.80 180.0
-4 10 0 932.71 18.51 30.48 0.0
-3 10 0 1685.01 29.34 41.93 180.0
-2 10 0 1734.73 27.65 41.50 0.0
-1 10 0 1981.33 28.40 43.97 180.0
0 10 0 1719.43 29.76 41.29 0.0
1 10 0 1705.10 26.71 41.61 180.0
2 10 0 1014.27 18.49 31.65 0.0
3 10 0 973.52 18.83 31.76 180.0
4 10 0 777.04 15.74 27.18 0.0
5 10 0 286.57 11.44 16.97 180.0
-7 11 0 67.85 4.88 8.38 180.0
-6 11 0 121.62 5.33 11.21 0.0
-5 11 0 107.35 4.31 10.48 180.0
-4 11 0 203.96 5.44 14.56 0.0
-3 11 0 644.59 11.56 26.03 180.0
-2 11 0 869.14 13.53 29.46 0.0
-1 11 0 782.61 12.39 27.67 180.0
0 11 0 1362.51 24.21 36.76 0.0
1 11 0 768.96 14.67 26.43 180.0
2 11 0 594.36 12.50 25.33 0.0
3 11 0 858.67 17.18 29.98 180.0
4 11 0 436.63 14.81 21.23 0.0
5 11 0 407.56 14.50 20.80 180.0
-7 12 0 0.00 3.93 0.48 180.0
-6 12 0 10.19 4.32 3.84 0.0
-5 12 0 8.13 2.64 3.13 180.0
-4 12 0 78.05 3.75 9.12 0.0
-3 12 0 48.68 2.81 6.81 180.0
-2 12 0 55.97 2.83 7.65 0.0
-1 12 0 118.88 4.57 11.87 180.0
0 12 0 34.27 2.84 5.09 0.0
1 12 0 73.24 3.92 8.48 180.0
2 12 0 144.62 5.32 11.32 0.0
3 12 0 21.31 3.66 5.01 180.0
4 12 0 205.16 9.67 14.57 0.0
-6 13 0 120.65 6.24 10.56 180.0
-5 13 0 78.50 7.62 8.46 0.0
-4 13 0 72.68 3.79 8.15 180.0
-3 13 0 23.51 2.87 4.95 0.0
-2 13 0 0.00 2.12 1.17 180.0
-1 13 0 45.15 3.23 7.69 0.0
0 13 0 47.00 4.16 6.51 180.0
1 13 0 0.01 2.29 1.37 0.0
2 13 0 45.61 7.05 6.99 180.0
3 13 0 0.28 3.95 2.52 180.0
-5 14 0 64.39 5.58 7.62 0.0
-4 14 0 52.90 4.26 7.56 180.0
-3 14 0 15.62 2.86 4.05 0.0
-2 14 0 104.18 4.76 10.64 180.0
-1 14 0 201.62 6.34 13.89 0.0
0 14 0 202.74 8.84 14.80 180.0
1 14 0 394.89 11.29 20.12 0.0
2 14 0 91.44 6.95 9.57 180.0
-4 15 0 170.27 13.86 12.85 180.0
-3 15 0 207.92 7.66 14.97 0.0
-2 15 0 231.82 8.98 15.26 180.0
-1 15 0 260.68 9.02 16.19 0.0
0 15 0 425.00 12.13 20.54 180.0
-1 -15 1 59.83 4.08 7.14 180.0
0 -15 1 59.99 4.83 8.21 0.0
1 -15 1 63.38 4.60 7.31 180.0
2 -15 1 61.81 4.01 8.61 0.0
3 -15 1 45.92 4.13 7.25 180.0
4 -15 1 24.60 3.87 5.41 0.0
-2 -14 1 1.07 3.08 2.58 180.0
-1 -14 1 1.52 3.03 1.52 0.0
0 -14 1 0.00 2.45 1.64 180.0
1 -14 1 0.00 2.24 0.88 0.0
2 -14 1 0.00 2.92 1.82 0.0
3 -14 1 0.00 2.82 1.62 180.0
4 -14 1 0.00 2.82 0.51 0.0
5 -14 1 0.00 3.39 2.35 180.0
-3 -13 1 215.91 7.97 15.23 0.0
-2 -13 1 273.06 8.91 16.91 180.0
-1 -13 1 229.38 6.86 14.75 0.0
0 -13 1 287.03 7.43 16.66 180.0
1 -13 1 269.06 7.10 16.10 0.0
2 -13 1 216.95 5.77 14.51 180.0
3 -13 1 228.01 6.59 15.44 0.0
4 -13 1 82.38 4.32 9.69 180.0
5 -13 1 78.02 5.09 9.20 0.0
6 -13 1 31.20 5.06 6.19 180.0
-4 -12 1 477.54 16.27 21.53 180.0
-3 -12 1 885.22 17.93 29.88 0.0
-2 -12 1 561.71 11.42 23.67 180.0
-1 -12 1 969.27 18.10 31.05 0.0
0 -12 1 1142.92 20.81 34.27 180.0
1 -12 1 674.70 12.07 26.41 0.0
2 -12 1 918.52 14.40 30.61 180.0
3 -12 1 446.50 8.26 21.37 0.0
4 -12 1 498.20 9.09 21.96 180.0
5 -12 1 409.98 9.79 21.13 0.0
6 -12 1 111.03 5.29 10.42 180.0
7 -12 1 82.63 5.61 9.34 0.0
-5 -11 1 147.81 8.42 11.62 0.0
-4 -11 1 610.93 15.22 24.82 180.0
-3 -11 1 356.42 8.76 18.97 0.0
-2 -11 1 321.80 7.16 18.00 180.0
-1 -11 1 973.63 17.97 31.03 0.0
0 -11 1 877.30 14.81 29.12 180.0
1 -11 1 1580.10 25.09 39.79 0.0
2 -11 1 781.89 12.30 29.40 180.0
3 -11 1 859.70 13.43 29.63 0.0
4 -11 1 631.97 11.76 24.86 180.0
5 -11 1 288.29 7.98 16.29 0.0
6 -11 1 346.14 8.54 18.33 180.0
7 -11 1 197.61 10.34 13.02 0.0
-6 -10 1 0.00 4.17 0.23 180.0
-5 -10 1 48.87 5.52 7.17 0.0
-4 -10 1 17.02 2.88 4.39 180.0
-3 -10 1 55.49 3.44 7.80 0.0
-2 -10 1 487.87 9.47 22.79 180.0
-1 -10 1 228.51 5.23 15.30 0.0
0 -10 1 1120.46 18.15 33.06 180.0
1 -10 1 332.46 6.68 18.16 0.0
2 -10 1 533.13 9.81 22.85 180.0
3 -10 1 398.26 7.21 20.40 0.0
4 -10 1 126.95 4.14 10.34 180.0
5 -10 1 239.72 5.83 15.16 0.0
6 -10 1 88.03 4.50 8.96 180.0
7 -10 1 87.55 5.22 8.97 0.0
8 -10 1 78.56 10.76 7.77 180.0
-6 -9 1 97.54 7.20 9.32 0.0
-5 -9 1 338.00 10.10 18.60 180.0
-4 -9 1 622.74 15.37 24.98 0.0
-3 -9 1 107.47 3.62 10.46 180.0
-2 -9 1 19.65 1.81 4.90 0.0
-1 -9 1 154.01 4.67 12.28 0.0
0 -9 1 57.07 2.27 6.73 0.0
1 -9 1 10.46 1.63 3.92 0.0
2 -9 1 251.90 5.41 15.33 0.0
3 -9 1 1019.17 16.51 31.69 180.0
4 -9 1 14.83 2.01 4.07 180.0
5 -9 1 0.35 1.76 1.27 0.0
6 -9 1 0.29 2.15 1.75 180.0
7 -9 1 0.00 2.88 0.52 180.0
8 -9 1 0.00 3.91 0.56 180.0
-7 -8 1 226.53 14.72 13.88 180.0
-6 -8 1 663.50 28.16 25.31 0.0
-5 -8 1 1048.70 21.45 32.14 180.0
-4 -8 1 966.59 18.66 31.02 0.0
-3 -8 1 1252.64 23.86 34.75 180.0
-2 -8 1 317.25 5.67 17.35 0.0
-1 -8 1 1410.60 20.14 37.09 180.0
0 -8 1 434.90 7.12 21.44 0.0
1 -8 1 87.05 3.24 9.90 180.0
2 -8 1 2360.92 33.37 48.94 0.0
3 -8 1 592.80 9.42 24.93 180.0
4 -8 1 525.48 8.55 24.10 0.0
5 -8 1 99.46 3.28 10.12 180.0
6 -8 1 142.32 4.43 12.04 0.0
7 -8 1 24.49 3.51 5.29 180.0
8 -8 1 0.00 3.11 0.61 0.0
-7 -7 1 410.38 20.45 19.15 180.0
-6 -7 1 667.02 17.09 25.70 0.0
-5 -7 1 681.27 14.67 25.80 180.0
-4 -7 1 1081.49 20.28 32.25 0.0
-3 -7 1 1188.13 21.27 34.40 180.0
-2 -7 1 3471.99 47.81 57.01 0.0
-1 -7 1 2610.33 38.51 48.78 180.0
0 -7 1 3344.65 52.50 57.42 0.0
1 -7 1 7619.89 103.42 84.97 180.0
2 -7 1 1153.11 18.82 34.26 0.0
3 -7 1 1776.45 23.59 44.18 180.0
4 -7 1 537.99 8.66 23.79 0.0
5 -7 1 518.22 8.47 23.42 180.0
6 -7 1 647.64 14.51 26.11 0.0
7 -7 1 240.71 7.44 15.17 180.0
8 -7 1 74.52 6.20 9.00 0.0
-7 -6 1 216.72 10.64 14.06 180.0
-6 -6 1 44.51 4.07 6.04 0.0
-5 -6 1 119.02 4.45 10.26 180.0
-4 -6 1 805.62 12.78 28.00 0.0
-3 -6 1 3840.47 68.00 61.94 180.0
-2 -6 1 2360.67 32.53 46.41 0.0
-1 -6 1 2959.53 38.10 52.93 180.0
0 -6 1 3955.71 52.84 60.21 0.0
1 -6 1 2917.67 40.36 53.00 180.0
2 -6 1 4576.82 67.75 68.91 0.0
3 -6 1 2475.16 33.29 50.82 180.0
4 -6 1 1917.71 27.03 44.89 0.0
5 -6 1 480.71 7.65 21.78 180.0
6 -6 1 105.03 3.41 10.47 0.0
7 -6 1 334.19 19.88 17.86 180.0
8 -6 1 206.03 8.77 13.96 0.0
9 -6 1 77.56 10.47 8.07 180.0
-8 -5 1 18.29 5.69 4.93 0.0
-7 -5 1 0.44 3.46 0.80 0.0
-6 -5 1 68.91 4.56 8.78 180.0
-5 -5 1 80.80 3.66 9.39 0.0
-4 -5 1 577.83 10.20 23.89 0.0
-3 -5 1 99.71 2.62 9.36 180.0
-2 -5 1 2092.83 29.47 45.42 0.0
-1 -5 1 962.26 12.85 29.59 180.0
0 -5 1 71.44 1.86 7.87 180.0
1 -5 1 201.97 3.55 15.45 180.0
2 -5 1 884.96 15.98 29.22 0.0
3 -5 1 4064.36 52.35 63.99 180.0
4 -5 1 2620.57 37.98 53.37 0.0
5 -5 1 737.53 12.39 27.96 180.0
6 -5 1 290.58 6.52 17.00 0.0
7 -5 1 56.35 4.94 7.37 180.0
8 -5 1 74.75 5.78 8.63 0.0
9 -5 1 30.30 27.98 4.95 180.0
-8 -4 1 93.21 8.12 9.10 180.0
-7 -4 1 139.08 10.12 11.09 0.0
-6 -4 1 77.58 4.71 9.00 180.0
-5 -4 1 0.00 1.49 0.49 180.0
-4 -4 1 378.21 6.95 19.78 180.0
-3 -4 1 191.35 3.64 13.63 180.0
-2 -4 1 65.83 1.91 8.99 180.0
-1 -4 1 234.55 3.48 14.12 180.0
0 -4 1 640.40 9.05 23.22 0.0
1 -4 1 10.07 1.06 2.12 0.0
2 -4 1 2286.73 29.65 46.43 0.0
3 -4 1 20.82 1.55 3.94 0.0
4 -4 1 1153.63 15.85 33.79 180.0
5 -4 1 235.45 4.34 16.04 180.0
6 -4 1 0.00 1.89 0.00 0.0
7 -4 1 54.49 4.50 7.89 180.0
8 -4 1 17.76 5.07 4.10 0.0
9 -4 1 0.00 8.56 1.86 180.0
-8 -3 1 307.43 13.29 16.98 180.0
-7 -3 1 242.94 8.71 15.78 0.0
-6 -3 1 239.33 6.16 16.04 180.0
-5 -3 1 1788.79 29.10 43.16 0.0
-4 -3 1 778.95 16.74 28.16 180.0
-3 -3 1 2275.14 32.96 48.19 0.0
-2 -3 1 1944.69 27.01 42.90 180.0
-1 -3 1 3777.89 43.88 60.01 0.0
0 -3 1 11419.50 133.02 102.21 180.0
1 -3 1 268.17 4.11 15.52 180.0
2 -3 1 2342.06 36.21 46.82 0.0
3 -3 1 2020.81 24.76 46.06 0.0
4 -3 1 441.21 10.59 20.83 0.0
5 -3 1 169.92 4.11 13.31 0.0
6 -3 1 0.00 1.59 0.06 0.0
7 -3 1 0.00 2.67 2.28 0.0
8 -3 1 0.00 4.07 2.39 0.0
9 -3 1 0.00 15.39 0.41 0.0
-8 -2 1 142.02 14.26 11.65 180.0
-7 -2 1 307.45 10.02 17.38 0.0
-6 -2 1 1516.44 28.14 39.37 180.0
-5 -2 1 1808.13 36.24 43.48 0.0
-4 -2 1 5501.26 109.44 76.30 180.0
-3 -2 1 2549.14 50.50 50.98 0.0
-2 -2 1 0.21 0.94 0.43 180.0
-1 -2 1 13637.68 164.01 113.90 0.0
0 -2 1 23028.92 253.33 148.64 180.0
1 -2 1 14026.75 179.16 116.58 0.0
2 -2 1 68255.41 1378.69 262.91 180.0
3 -2 1 11503.52 137.82 109.18 0.0
4 -2 1 3197.76 59.42 57.52 180.0
5 -2 1 422.50 7.66 21.78 0.0
6 -2 1 372.14 7.13 19.95 180.0
7 -2 1 142.50 6.93 12.72 0.0
8 -2 1 130.68 7.34 11.81 180.0
9 -2 1 59.03 12.28 7.01 0.0
-9 -1 1 62.09 7.85 6.91 0.0
-8 -1 1 81.03 6.00 9.06 180.0
-7 -1 1 496.48 15.01 23.11 0.0
-6 -1 1 620.90 10.63 24.90 180.0
-5 -1 1 880.74 25.75 29.68 0.0
-4 -1 1 1568.93 29.19 40.93 180.0
-3 -1 1 2054.32 37.06 47.00 0.0
-2 -1 1 2986.71 38.90 55.43 180.0
-1 -1 1 2868.34 33.97 51.64 0.0
0 -1 1 4448.11 144.07 72.14 180.0
1 -1 1 15075.54 266.16 122.08 0.0
2 -1 1 17442.37 252.14 132.16 180.0
3 -1 1 10956.80 149.52 107.79 0.0
4 -1 1 4956.54 92.43 72.17 180.0
5 -1 1 1526.97 24.07 40.85 0.0
6 -1 1 461.86 10.28 22.03 180.0
7 -1 1 289.74 9.64 17.94 0.0
8 -1 1 337.06 11.32 18.05 180.0
9 -1 1 207.22 11.80 13.40 0.0
-9 0 1 12.86 6.42 2.83 180.0
-8 0 1 0.00 3.87 2.25 180.0
-7 0 1 160.45 6.41 13.78 0.0
-6 0 1 240.15 5.63 15.25 180.0
-5 0 1 6.60 1.49 1.93 0.0
-4 0 1 101.37 2.80 10.41 0.0
-3 0 1 258.10 7.52 16.48 0.0
-2 0 1 775.19 14.58 27.57 0.0
-1 0 1 2620.18 37.50 51.57 0.0
0 0 1 0.00 0.04 54.60 180.0
1 0 1 4059.05 52.64 61.77 0.0
2 0 1 1874.31 35.16 39.91 0.0
3 0 1 890.85 20.05 30.86 0.0
4 0 1 1989.33 26.70 45.80 180.0
5 0 1 797.03 13.57 29.96 0.0
6 0 1 524.59 11.09 23.71 180.0
7 0 1 385.01 11.51 19.81 0.0
8 0 1 144.67 20.41 12.22 180.0
9 0 1 75.13 9.37 7.77 0.0
-9 1 1 51.84 13.16 7.00 180.0
-8 1 1 46.34 4.81 6.78 0.0
-7 1 1 150.12 6.36 12.03 180.0
-6 1 1 292.22 6.45 17.42 0.0
-5 1 1 57.84 2.52 8.93 180.0
-4 1 1 145.46 3.17 12.27 180.0
-3 1 1 862.03 11.63 30.88 180.0
-2 1 1 1910.06 28.31 44.64 180.0
-1 1 1 845.12 9.16 28.60 180.0
0 1 1 1661.74 41.00 38.81 180.0
1 1 1 869.56 17.34 28.03 180.0
2 1 1 161.69 3.34 12.13 0.0
3 1 1 129.44 3.13 11.84 0.0
4 1 1 0.00 1.08 2.38 180.0
5 1 1 0.00 0.85 1.75 180.0
6 1 1 40.16 3.88 5.63 180.0
7 1 1 18.26 3.98 4.55 0.0
8 1 1 95.47 8.24 9.54 180.0
-9 2 1 71.88 15.60 7.96 180.0
-8 2 1 157.39 13.64 12.96 0.0
-7 2 1 560.15 14.22 23.66 180.0
-6 2 1 749.27 13.36 29.04 0.0
-5 2 1 586.66 10.20 25.69 180.0
-4 2 1 1795.43 29.62 44.03 0.0
-3 2 1 38.10 1.35 7.01 180.0
-2 2 1 1054.52 13.50 32.56 0.0
-1 2 1 1096.93 12.01 31.61 180.0
0 2 1 28178.40 4130.53 154.96 0.0
1 2 1 14675.89 204.18 117.48 180.0
2 2 1 349.82 6.13 17.43 0.0
3 2 1 245.06 3.90 14.79 180.0
4 2 1 16.76 1.27 3.28 0.0
5 2 1 3.89 1.65 1.03 0.0
6 2 1 410.00 11.31 20.55 0.0
7 2 1 18.96 3.88 4.57 180.0
8 2 1 4.32 5.27 2.73 0.0
-9 3 1 211.76 29.68 13.04 180.0
-8 3 1 639.53 37.32 25.70 0.0
-7 3 1 362.64 22.86 20.02 180.0
-6 3 1 495.27 10.12 21.62 0.0
-5 3 1 1391.76 25.48 39.08 180.0
-4 3 1 1835.99 23.96 45.21 0.0
-3 3 1 4278.84 68.23 66.75 180.0
-2 3 1 839.65 11.20 31.10 0.0
-1 3 1 561.97 6.45 24.53 180.0
0 3 1 8721.88 129.71 89.77 0.0
1 3 1 4498.13 79.39 63.58 180.0
2 3 1 5597.60 79.43 72.80 0.0
3 3 1 7004.81 92.01 80.28 180.0
4 3 1 2117.23 36.08 45.11 0.0
5 3 1 1186.93 26.47 34.64 180.0
6 3 1 624.60 15.83 24.81 0.0
7 3 1 498.04 13.68 22.08 180.0
8 3 1 38.49 6.97 6.01 0.0
-9 4 1 89.02 8.42 8.60 180.0
-8 4 1 142.59 10.50 12.19 0.0
-7 4 1 359.43 11.51 19.59 180.0
-6 4 1 334.66 6.64 19.04 0.0
-5 4 1 217.39 4.39 15.52 180.0
-4 4 1 1540.41 26.83 40.90 0.0
-3 4 1 1906.88 25.30 44.16 180.0
-2 4 1 4382.49 63.03 65.95 0.0
-1 4 1 6425.79 84.48 80.62 180.0
0 4 1 3163.55 77.19 52.70 0.0
1 4 1 1987.01 34.53 42.72 180.0
2 4 1 2195.05 28.04 46.59 0.0
3 4 1 3337.91 44.93 56.32 180.0
4 4 1 1676.92 28.47 40.82 0.0
5 4 1 1110.64 25.57 33.53 180.0
6 4 1 898.28 21.53 29.40 0.0
7 4 1 205.26 7.90 13.97 180.0
8 4 1 101.65 8.57 9.85 0.0
-9 5 1 6.87 5.90 0.48 0.0
-8 5 1 0.09 3.98 0.25 180.0
-7 5 1 79.72 3.94 9.68 180.0
-6 5 1 69.39 3.08 8.46 0.0
-5 5 1 397.16 6.94 20.68 180.0
-4 5 1 350.53 5.90 20.20 0.0
-3 5 1 687.37 9.49 26.33 180.0
-2 5 1 104.67 4.20 9.23 0.0
-1 5 1 1567.62 21.61 39.07 180.0
0 5 1 6401.79 143.93 76.10 0.0
1 5 1 4021.60 58.08 57.89 180.0
2 5 1 6354.62 90.41 76.87 0.0
3 5 1 346.56 5.94 19.67 180.0
4 5 1 451.64 8.26 21.13 0.0
5 5 1 664.68 13.98 26.66 180.0
6 5 1 164.85 6.71 12.89 0.0
7 5 1 235.79 10.91 14.69 180.0
-9 6 1 14.48 6.59 2.05 0.0
-8 6 1 15.48 4.55 2.98 180.0
-7 6 1 95.13 5.62 9.67 0.0
-6 6 1 75.13 3.25 7.87 180.0
-5 6 1 320.55 5.85 17.97 0.0
-4 6 1 67.48 2.34 7.41 0.0
-3 6 1 180.04 4.67 13.93 180.0
-2 6 1 69.57 1.86 8.09 180.0
-1 6 1 432.65 8.61 19.52 180.0
0 6 1 283.87 5.63 14.58 0.0
1 6 1 2903.13 38.86 48.83 180.0
2 6 1 76.94 2.36 9.12 0.0
3 6 1 71.80 2.52 7.99 180.0
4 6 1 69.39 3.45 8.87 0.0
5 6 1 6.19 2.29 3.21 0.0
6 6 1 23.50 3.63 4.86 0.0
7 6 1 48.70 6.09 6.32 180.0
-8 7 1 144.27 8.12 11.30 180.0
-7 7 1 137.69 5.26 10.34 0.0
-6 7 1 366.97 7.33 18.88 180.0
-5 7 1 966.24 16.61 31.52 0.0
-4 7 1 1217.35 16.65 35.99 180.0
-3 7 1 1100.17 18.24 33.30 0.0
-2 7 1 237.72 4.32 15.66 180.0
-1 7 1 585.45 10.82 24.18 0.0
0 7 1 48.47 2.56 5.23 0.0
1 7 1 1308.68 20.31 34.30 0.0
2 7 1 955.32 21.81 30.61 180.0
3 7 1 339.38 7.69 18.20 0.0
4 7 1 663.70 13.89 25.28 180.0
5 7 1 6.60 2.35 2.53 0.0
6 7 1 52.76 3.70 6.94 180.0
7 7 1 3.12 4.95 1.36 0.0
-8 8 1 235.92 8.07 14.37 180.0
-7 8 1 257.36 7.15 15.55 0.0
-6 8 1 320.41 8.45 18.11 180.0
-5 8 1 309.08 6.44 17.63 0.0
-4 8 1 1313.53 21.61 36.76 180.0
-3 8 1 2332.90 35.65 48.95 0.0
-2 8 1 3528.82 50.78 58.76 180.0
-1 8 1 2280.86 50.06 47.18 0.0
0 8 1 3909.03 64.85 60.46 180.0
1 8 1 1756.77 27.13 40.40 0.0
2 8 1 1369.03 23.74 37.20 180.0
3 8 1 2657.04 55.57 52.21 0.0
4 8 1 412.76 9.60 19.60 180.0
5 8 1 422.10 10.10 20.28 0.0
6 8 1 158.24 7.16 12.01 180.0
-8 9 1 61.42 6.81 8.57 180.0
-7 9 1 332.52 8.30 18.40 0.0
-6 9 1 460.30 9.12 21.83 180.0
-5 9 1 344.53 7.18 19.37 0.0
-4 9 1 588.62 10.45 24.59 180.0
-3 9 1 1346.09 21.37 37.02 0.0
-2 9 1 961.80 15.01 30.82 180.0
-1 9 1 3599.00 54.00 59.22 0.0
0 9 1 2546.52 39.10 47.96 180.0
1 9 1 1443.62 25.24 36.76 0.0
2 9 1 2287.68 39.05 48.30 180.0
3 9 1 937.97 17.86 30.60 0.0
4 9 1 1087.57 24.45 33.57 180.0
5 9 1 486.10 13.39 22.37 0.0
6 9 1 303.69 13.16 17.15 180.0
-8 10 1 0.26 3.45 1.03 0.0
-7 10 1 0.00 2.78 1.58 0.0
-6 10 1 7.47 2.51 3.18 180.0
-5 10 1 30.68 2.67 5.48 0.0
-4 10 1 304.91 6.65 17.62 180.0
-3 10 1 278.44 6.14 16.64 0.0
-2 10 1 1160.51 19.88 33.93 180.0
-1 10 1 452.94 8.36 19.75 0.0
0 10 1 668.62 10.58 25.31 180.0
1 10 1 976.20 18.47 30.31 0.0
2 10 1 176.90 5.29 13.30 180.0
3 10 1 650.33 13.31 25.11 0.0
4 10 1 296.05 8.94 17.05 180.0
5 10 1 87.06 6.75 9.70 0.0
-7 11 1 3.45 3.89 1.84 180.0
-6 11 1 86.29 4.15 9.39 0.0
-5 11 1 91.91 4.14 9.59 180.0
-4 11 1 227.12 5.77 14.76 0.0
-3 11 1 0.00 1.84 0.81 0.0
-2 11 1 2.68 1.85 2.27 0.0
-1 11 1 0.00 1.47 0.58 180.0
0 11 1 30.23 2.54 4.86 180.0
1 11 1 35.26 2.75 6.39 180.0
2 11 1 20.37 2.51 4.94 180.0
3 11 1 18.53 3.25 4.58 0.0
4 11 1 0.00 3.57 1.64 180.0
5 11 1 56.62 5.80 7.11 0.0
-7 12 1 41.17 5.33 6.03 180.0
-6 12 1 47.75 4.36 6.49 0.0
-5 12 1 204.18 6.36 13.55 180.0
-4 12 1 176.82 5.76 13.30 0.0
-3 12 1 127.72 4.74 12.03 180.0
-2 12 1 53.03 3.57 6.55 0.0
-1 12 1 1.36 3.96 1.10 0.0
0 12 1 130.82 4.80 11.42 0.0
1 12 1 53.71 3.29 7.36 180.0
2 12 1 97.64 4.49 10.52 0.0
3 12 1 149.71 8.56 12.37 180.0
4 12 1 35.56 5.13 6.00 0.0
-6 13 1 148.57 7.77 11.36 0.0
-5 13 1 324.21 11.32 17.50 180.0
-4 13 1 275.15 8.37 16.15 0.0
-3 13 1 266.72 8.40 16.32 180.0
-2 13 1 161.91 5.45 13.26 0.0
-1 13 1 393.20 9.79 19.32 180.0
0 13 1 356.66 8.82 18.56 0.0
1 13 1 459.39 10.65 21.19 180.0
2 13 1 313.12 11.96 17.42 0.0
3 13 1 277.10 11.27 17.25 180.0
-5 14 1 257.85 8.55 16.39 180.0
-4 14 1 353.88 9.03 18.23 0.0
-3 14 1 292.46 10.37 17.38 180.0
-2 14 1 394.79 12.79 20.20 0.0
-1 14 1 362.07 9.26 19.37 180.0
0 14 1 547.78 14.16 23.76 0.0
1 14 1 379.03 11.02 19.01 180.0
2 14 1 364.16 14.79 19.64 0.0
-3 15 1 161.08 6.86 12.79 180.0
-2 15 1 183.44 7.61 14.06 0.0
-1 15 1 358.72 26.15 18.65 180.0
0 15 1 224.28 8.38 14.32 0.0
-1 -15 2 97.73 6.07 9.50 180.0
0 -15 2 92.37 5.86 9.82 0.0
1 -15 2 1.51 2.72 1.64 180.0
2 -15 2 24.04 3.68 4.97 0.0
3 -15 2 1.73 3.15 2.73 180.0
4 -15 2 4.03 5.50 3.81 0.0
-2 -14 2 360.87 9.78 18.85 0.0
-1 -14 2 666.41 15.66 26.22 180.0
0 -14 2 322.86 8.32 18.33 0.0
1 -14 2 487.80 10.86 22.14 180.0
2 -14 2 244.14 6.99 16.44 0.0
3 -14 2 203.00 6.43 14.25 180.0
4 -14 2 249.43 7.26 15.70 0.0
5 -14 2 90.92 5.56 9.77 180.0
-3 -13 2 375.70 10.99 19.06 180.0
-2 -13 2 671.42 13.45 25.89 0.0
-1 -13 2 527.45 11.34 22.43 180.0
0 -13 2 681.67 13.77 25.45 0.0
1 -13 2 423.41 9.52 21.03 180.0
2 -13 2 438.91 8.91 20.84 0.0
3 -13 2 461.01 8.58 22.36 180.0
4 -13 2 298.38 7.15 17.62 0.0
5 -13 2 294.84 9.29 16.88 180.0
6 -13 2 148.32 6.90 11.94 0.0
-4 -12 2 136.11 6.51 12.12 0.0
-3 -12 2 230.73 6.39 15.17 180.0
-2 -12 2 161.47 5.41 13.43 0.0
-1 -12 2 498.56 10.60 22.89 180.0
0 -12 2 505.67 10.95 23.56 0.0
1 -12 2 607.45 11.08 24.50 180.0
2 -12 2 484.30 9.33 22.61 0.0
3 -12 2 268.56 5.92 16.27 180.0
4 -12 2 466.67 12.48 21.83 0.0
5 -12 2 277.40 7.48 16.24 180.0
6 -12 2 72.52 4.95 7.68 0.0
7 -12 2 65.14 5.63 6.97 180.0
-5 -11 2 0.00 2.97 0.59 0.0
-4 -11 2 27.62 3.57 5.19 180.0
-3 -11 2 89.19 3.91 9.59 0.0
-2 -11 2 44.40 3.22 7.22 180.0
-1 -11 2 25.46 2.48 4.64 0.0
0 -11 2 452.60 8.64 21.14 0.0
1 -11 2 339.29 7.03 18.90 180.0
2 -11 2 13.43 2.24 4.12 0.0
3 -11 2 99.32 3.43 10.06 180.0
4 -11 2 37.96 2.64 5.57 0.0
5 -11 2 2.10 2.26 0.30 180.0
6 -11 2 16.09 4.35 3.48 0.0
7 -11 2 30.14 3.84 4.91 180.0
-6 -10 2 85.92 10.05 9.24 180.0
-5 -10 2 282.54 11.37 16.93 0.0
-4 -10 2 827.03 15.78 28.49 180.0
-3 -10 2 1052.31 18.36 32.42 0.0
-2 -10 2 1635.04 25.93 40.27 180.0
-1 -10 2 283.91 6.08 16.94 0.0
0 -10 2 134.68 3.97 11.35 180.0
1 -10 2 70.55 3.06 9.00 0.0
2 -10 2 29.77 2.22 5.68 180.0
3 -10 2 92.31 3.21 9.61 0.0
4 -10 2 112.46 3.66 10.84 180.0
5 -10 2 121.18 4.27 11.78 0.0
6 -10 2 46.51 4.13 7.37 180.0
7 -10 2 4.81 3.28 2.50 0.0
8 -10 2 0.00 5.96 1.15 180.0
-6 -9 2 322.03 17.12 17.74 180.0
-5 -9 2 623.51 15.76 24.68 0.0
-4 -9 2 1415.91 27.57 37.43 180.0
-3 -9 2 2553.44 41.43 51.11 0.0
-2 -9 2 593.67 10.44 23.52 180.0
-1 -9 2 1611.54 24.42 40.09 0.0
0 -9 2 1650.34 24.20 39.79 180.0
1 -9 2 604.16 10.44 24.36 0.0
2 -9 2 1568.01 22.66 40.55 180.0
3 -9 2 931.31 13.16 30.93 0.0
4 -9 2 334.67 5.45 18.26 180.0
5 -9 2 68.34 3.21 8.65 0.0
6 -9 2 157.31 5.37 12.66 180.0
7 -9 2 130.85 5.89 11.28 0.0
8 -9 2 61.39 5.04 8.02 180.0
-7 -8 2 221.69 14.36 14.66 0.0
-6 -8 2 191.68 12.88 13.33 180.0
-5 -8 2 481.71 12.70 21.29 0.0
-4 -8 2 1110.10 20.52 33.32 180.0
-3 -8 2 278.19 6.25 16.53 0.0
-2 -8 2 2215.99 32.79 46.37 180.0
-1 -8 2 3568.01 51.88 58.58 0.0
0 -8 2 2194.72 30.82 46.25 180.0
1 -8 2 4550.19 62.39 66.08 0.0
2 -8 2 2088.63 29.51 45.36 180.0
3 -8 2 4066.09 51.02 63.16 0.0
4 -8 2 1148.04 21.55 33.71 180.0
5 -8 2 593.00 12.59 24.98 0.0
6 -8 2 421.94 9.09 20.07 180.0
7 -8 2 171.26 6.46 12.64 0.0
8 -8 2 41.53 4.41 6.22 180.0
-7 -7 2 28.44 7.92 5.83 0.0
-6 -7 2 92.58 5.63 10.21 180.0
-5 -7 2 113.79 4.26 10.72 0.0
-4 -7 2 144.89 4.27 11.97 0.0
-3 -7 2 123.44 3.39 11.40 0.0
-2 -7 2 1073.59 16.71 31.15 180.0
-1 -7 2 587.60 8.82 24.82 0.0
0 -7 2 3873.95 53.39 61.25 180.0
1 -7 2 386.91 6.32 20.71 0.0
2 -7 2 1056.44 16.22 32.43 180.0
3 -7 2 7.32 1.12 3.06 0.0
4 -7 2 680.75 13.74 26.91 180.0
5 -7 2 1413.56 22.18 37.95 0.0
6 -7 2 741.03 13.34 27.71 180.0
7 -7 2 271.98 10.62 15.81 0.0
8 -7 2 77.43 7.71 7.91 180.0
-7 -6 2 0.00 9.55 1.28 0.0
-6 -6 2 0.00 3.20 2.24 0.0
-5 -6 2 517.43 14.22 23.50 180.0
-4 -6 2 20.24 1.74 4.66 180.0
-3 -6 2 13.40 1.43 2.41 0.0
-2 -6 2 27.60 1.47 3.86 0.0
-1 -6 2 1097.21 15.30 30.27 0.0
0 -6 2 12.21 1.19 2.42 0.0
1 -6 2 5116.83 69.22 69.69 0.0
2 -6 2 457.37 7.14 20.94 180.0
3 -6 2 14.92 1.24 3.78 0.0
4 -6 2 624.38 10.44 25.15 180.0
5 -6 2 268.01 4.90 15.78 0.0
6 -6 2 0.74 2.16 0.24 180.0
7 -6 2 122.49 6.74 10.03 0.0
8 -6 2 50.69 7.85 5.80 180.0
-8 -5 2 68.08 7.29 7.65 0.0
-7 -5 2 24.89 4.32 4.88 180.0
-6 -5 2 1008.85 20.76 31.82 0.0
-5 -5 2 167.44 4.86 13.44 180.0
-4 -5 2 348.89 6.66 20.26 0.0
-3 -5 2 366.63 5.95 18.95 180.0
-2 -5 2 72.85 2.15 8.85 0.0
-1 -5 2 3333.24 44.55 55.52 180.0
0 -5 2 253.42 4.00 15.65 0.0
1 -5 2 705.46 10.28 25.50 180.0
2 -5 2 409.85 6.37 20.40 0.0
3 -5 2 30.60 1.46 4.71 0.0
4 -5 2 588.16 9.39 23.81 180.0
5 -5 2 10.72 1.46 2.06 0.0
6 -5 2 2.23 1.97 1.11 0.0
7 -5 2 0.00 3.45 0.91 0.0
8 -5 2 0.00 4.40 1.99 180.0
9 -5 2 0.00 5.88 1.24 0.0
-8 -4 2 159.13 10.22 10.64 0.0
-7 -4 2 1088.64 26.27 32.29 180.0
-6 -4 2 266.14 7.53 16.01 0.0
-5 -4 2 1317.89 26.78 36.04 180.0
-4 -4 2 2665.92 46.85 52.40 0.0
-3 -4 2 3492.56 46.87 58.73 180.0
-2 -4 2 8505.60 116.98 89.04 0.0
-1 -4 2 3419.76 42.79 56.94 180.0
0 -4 2 1351.88 17.21 36.07 0.0
1 -4 2 1391.92 19.59 35.59 180.0
2 -4 2 4692.19 62.15 67.00 0.0
3 -4 2 4539.40 58.43 67.54 180.0
4 -4 2 3514.20 45.27 59.80 0.0
5 -4 2 1049.49 14.75 33.62 180.0
6 -4 2 0.61 2.34 1.16 0.0
7 -4 2 62.10 5.50 9.03 180.0
8 -4 2 22.37 5.02 4.82 0.0
9 -4 2 0.00 6.17 2.66 180.0
-8 -3 2 482.63 17.87 21.39 0.0
-7 -3 2 525.72 13.14 22.85 180.0
-6 -3 2 831.08 17.57 28.41 0.0
-5 -3 2 1056.76 18.83 32.75 180.0
-4 -3 2 3168.26 56.21 56.54 0.0
-3 -3 2 4534.61 72.81 67.64 180.0
-2 -3 2 2916.99 39.62 53.07 0.0
-1 -3 2 14092.97 188.50 115.63 180.0
0 -3 2 4294.00 53.25 63.82 0.0
1 -3 2 1609.47 19.55 38.70 180.0
2 -3 2 9919.54 121.99 99.31 0.0
3 -3 2 12350.50 148.14 111.22 180.0
4 -3 2 17767.23 219.79 135.44 0.0
5 -3 2 2340.20 37.78 50.33 180.0
6 -3 2 1703.80 31.14 42.72 0.0
7 -3 2 329.86 10.67 18.48 180.0
8 -3 2 135.13 7.67 11.74 0.0
9 -3 2 50.11 7.46 7.04 180.0
-8 -2 2 11.41 5.62 2.52 0.0
-7 -2 2 103.01 5.02 10.42 180.0
-6 -2 2 262.56 8.47 16.53 0.0
-5 -2 2 1450.02 25.64 37.19 180.0
-4 -2 2 2641.36 57.61 50.41 0.0
-3 -2 2 168.04 4.67 12.98 180.0
-2 -2 2 181.45 3.40 13.96 0.0
-1 -2 2 1781.84 24.18 40.79 180.0
0 -2 2 446.78 5.33 21.72 0.0
1 -2 2 842.71 12.56 29.29 180.0
2 -2 2 15.80 1.46 1.55 180.0
3 -2 2 9007.54 129.37 95.91 180.0
4 -2 2 98.23 3.21 9.33 180.0
5 -2 2 935.90 15.72 31.99 180.0
6 -2 2 655.87 13.32 25.49 0.0
7 -2 2 433.88 12.65 21.41 180.0
8 -2 2 287.23 10.27 16.99 0.0
9 -2 2 103.31 9.41 9.34 180.0
-8 -1 2 0.00 3.35 2.72 180.0
-7 -1 2 51.22 4.62 6.61 0.0
-6 -1 2 0.06 1.99 1.09 180.0
-5 -1 2 13.38 1.97 3.81 0.0
-4 -1 2 388.52 8.87 20.37 180.0
-3 -1 2 217.82 5.39 14.89 180.0
-2 -1 2 31.27 1.54 5.12 0.0
-1 -1 2 39.97 1.61 7.47 0.0
0 -1 2 3211.50 42.45 55.95 0.0
1 -1 2 15.06 0.94 4.50 180.0
2 -1 2 14062.98 185.74 117.93 0.0
3 -1 2 272.75 4.37 18.11 180.0
4 -1 2 952.16 14.27 31.03 0.0
5 -1 2 151.24 4.54 12.60 180.0
6 -1 2 8.31 3.18 2.66 0.0
7 -1 2 87.35 5.90 9.79 180.0
8 -1 2 142.26 9.84 11.13 0.0
9 -1 2 50.59 11.67 5.97 180.0
-9 0 2 124.93 16.87 10.15 0.0
-8 0 2 134.50 7.35 12.36 180.0
-7 0 2 72.74 4.90 9.62 0.0
-6 0 2 169.72 5.92 14.33 180.0
-5 0 2 2211.11 34.61 49.12 0.0
-4 0 2 1511.00 21.86 40.67 180.0
-3 0 2 1418.78 23.21 40.38 0.0
-2 0 2 191.71 3.77 14.14 0.0
-1 0 2 110.51 1.72 10.73 0.0
0 0 2 3156.07 44.32 56.71 180.0
1 0 2 215.86 5.94 11.65 0.0
2 0 2 14254.71 234.06 116.42 180.0
3 0 2 3421.90 45.20 57.69 0.0
4 0 2 36.89 1.98 6.03 0.0
5 0 2 0.00 1.26 1.99 180.0
6 0 2 0.00 2.80 0.41 0.0
7 0 2 0.00 3.50 2.29 180.0
8 0 2 6.29 5.72 2.47 0.0
-9 1 2 198.10 10.34 14.48 0.0
-8 1 2 403.11 16.44 21.16 180.0
-7 1 2 543.77 14.09 23.41 0.0
-6 1 2 1960.28 32.43 46.30 180.0
-5 1 2 979.47 16.12 32.23 0.0
-4 1 2 3450.69 70.10 60.55 180.0
-3 1 2 2545.46 35.08 52.48 0.0
-2 1 2 2130.07 26.86 47.95 180.0
-1 1 2 2577.67 29.08 51.21 0.0
0 1 2 1764.09 22.96 42.29 180.0
1 1 2 440.48 11.39 20.19 0.0
2 1 2 3300.95 70.12 55.37 180.0
3 1 2 4376.69 70.15 65.30 0.0
4 1 2 1284.29 28.70 35.46 180.0
5 1 2 785.97 13.21 27.59 0.0
6 1 2 730.26 17.96 27.42 180.0
7 1 2 36.74 6.81 6.58 0.0
8 1 2 88.17 12.77 9.49 180.0
-9 2 2 46.69 7.64 6.42 0.0
-8 2 2 79.03 8.38 8.83 180.0
-7 2 2 792.19 16.15 30.08 0.0
-6 2 2 1106.70 18.96 34.35 180.0
-5 2 2 1949.39 31.92 46.70 0.0
-4 2 2 1333.34 18.33 37.79 180.0
-3 2 2 1513.59 25.94 39.51 0.0
-2 2 2 759.87 9.89 30.05 180.0
-1 2 2 7187.60 74.64 84.12 0.0
0 2 2 22695.21 286.02 149.87 180.0
1 2 2 3637.63 56.20 60.08 0.0
2 2 2 3713.55 65.13 60.27 180.0
3 2 2 1343.53 19.48 36.92 0.0
4 2 2 1093.34 20.43 32.15 180.0
5 2 2 2848.04 57.72 53.06 0.0
6 2 2 596.02 15.23 23.94 180.0
7 2 2 623.88 16.25 25.36 0.0
8 2 2 190.28 17.02 13.21 180.0
-9 3 2 2.59 5.69 1.43 0.0
-8 3 2 41.06 5.03 6.04 180.0
-7 3 2 41.04 5.63 6.10 0.0
-6 3 2 49.77 2.94 7.20 180.0
-5 3 2 627.90 10.62 26.84 0.0
-4 3 2 2156.05 35.25 48.39 180.0
-3 3 2 1048.63 21.72 34.03 0.0
-2 3 2 18.22 1.66 4.92 180.0
-1 3 2 3064.78 31.76 55.65 0.0
0 3 2 1050.05 13.77 29.01 180.0
1 3 2 7324.00 102.05 80.97 0.0
2 3 2 2928.02 55.99 55.27 180.0
3 3 2 1169.20 19.11 34.23 0.0
4 3 2 3921.87 61.53 63.07 180.0
5 3 2 145.12 10.44 12.48 0.0
6 3 2 563.80 14.58 23.72 180.0
7 3 2 303.02 14.75 16.87 0.0
8 3 2 144.28 14.82 11.40 180.0
-9 4 2 1.86 5.77 0.08 0.0
-8 4 2 28.84 4.72 4.84 180.0
-7 4 2 11.05 2.87 3.82 0.0
-6 4 2 1.99 1.62 0.62 0.0
-5 4 2 3.86 1.27 1.11 180.0
-4 4 2 156.96 3.18 13.03 180.0
-3 4 2 65.05 2.06 6.71 0.0
-2 4 2 746.95 10.11 28.15 180.0
-1 4 2 789.25 9.06 28.09 0.0
0 4 2 2309.37 35.77 45.03 180.0
1 4 2 1356.21 20.25 34.04 0.0
2 4 2 1061.74 17.85 29.88 180.0
3 4 2 4544.40 87.50 65.45 0.0
4 4 2 523.64 9.28 22.85 180.0
5 4 2 770.17 15.67 28.11 0.0
6 4 2 74.73 4.84 8.26 180.0
7 4 2 20.30 5.16 4.08 0.0
8 4 2 86.36 7.64 7.75 180.0
-9 5 2 109.19 10.06 8.80 180.0
-8 5 2 212.31 11.90 14.14 0.0
-7 5 2 94.73 4.38 9.12 180.0
-6 5 2 89.33 3.84 9.37 0.0
-5 5 2 340.19 6.11 17.78 180.0
-4 5 2 529.98 7.86 24.33 0.0
-3 5 2 2329.37 30.28 48.07 180.0
-2 5 2 3282.13 45.56 58.10 0.0
-1 5 2 151.25 3.66 12.00 180.0
0 5 2 5.32 0.89 1.86 180.0
1 5 2 245.91 7.98 13.29 0.0
2 5 2 567.26 10.42 21.89 180.0
3 5 2 588.85 13.02 23.07 180.0
4 5 2 2.43 1.74 1.91 180.0
5 5 2 1.11 2.02 0.34 0.0
6 5 2 69.31 5.48 8.70 0.0
7 5 2 1.40 4.50 0.71 180.0
-8 6 2 264.89 10.55 16.14 0.0
-7 6 2 528.23 11.04 23.78 180.0
-6 6 2 848.77 14.26 29.39 0.0
-5 6 2 266.26 5.74 16.97 180.0
-4 6 2 803.97 11.32 29.42 0.0
-3 6 2 1039.76 14.21 32.81 180.0
-2 6 2 2303.44 40.79 46.44 0.0
-1 6 2 6610.95 96.37 81.09 180.0
0 6 2 2221.50 40.29 44.47 0.0
1 6 2 361.29 6.29 18.83 180.0
2 6 2 2302.63 57.16 48.22 0.0
3 6 2 825.24 13.87 27.71 180.0
4 6 2 684.67 14.10 25.70 0.0
5 6 2 514.68 11.36 22.73 180.0
6 6 2 174.57 6.43 13.24 0.0
7 6 2 113.73 9.59 9.89 180.0
-8 7 2 170.23 10.81 12.31 0.0
-7 7 2 740.01 14.41 27.54 180.0
-6 7 2 647.22 11.46 26.55 0.0
-5 7 2 1620.48 29.38 41.32 180.0
-4 7 2 2552.09 47.50 52.67 0.0
-3 7 2 1313.41 26.95 36.27 180.0
-2 7 2 2743.82 44.52 51.83 0.0
-1 7 2 3744.14 51.32 61.23 180.0
0 7 2 3596.53 75.42 58.14 0.0
1 7 2 6152.66 92.76 73.67 180.0
2 7 2 2660.32 65.36 49.98 0.0
3 7 2 2460.65 46.28 49.17 180.0
4 7 2 1036.12 20.62 32.25 0.0
5 7 2 553.50 12.21 24.02 180.0
6 7 2 511.96 13.94 22.90 0.0
7 7 2 234.04 11.18 14.83 180.0
-8 8 2 83.67 6.60 8.95 0.0
-7 8 2 47.71 3.72 7.38 180.0
-6 8 2 30.92 2.67 5.83 0.0
-5 8 2 115.32 5.63 10.46 180.0
-4 8 2 295.78 8.09 17.34 0.0
-3 8 2 1138.71 18.13 33.89 180.0
-2 8 2 880.42 15.47 29.16 0.0
-1 8 2 1241.48 25.45 35.05 180.0
0 8 2 3624.02 54.41 57.16 0.0
1 8 2 1120.02 17.85 31.86 180.0
2 8 2 2410.51 40.85 48.16 0.0
3 8 2 1397.13 30.14 37.27 180.0
4 8 2 618.58 13.29 24.35 0.0
5 8 2 466.74 10.85 21.33 180.0
6 8 2 309.47 9.99 17.54 0.0
-8 9 2 1.66 3.29 1.47 180.0
-7 9 2 0.00 2.69 0.87 0.0
-6 9 2 0.00 2.08 1.05 0.0
-5 9 2 33.20 2.61 6.68 0.0
-4 9 2 24.20 2.25 5.45 180.0
-3 9 2 0.00 1.60 1.41 0.0
-2 9 2 0.00 1.50 2.00 0.0
-1 9 2 365.84 8.06 18.16 180.0
0 9 2 267.28 6.30 15.16 0.0
1 9 2 450.10 8.99 19.48 180.0
2 9 2 165.94 4.85 13.07 0.0
3 9 2 73.52 4.09 9.17 180.0
4 9 2 74.50 4.45 8.61 0.0
5 9 2 90.76 5.57 9.52 180.0
6 9 2 76.54 6.30 8.08 0.0
-7 10 2 42.82 4.07 6.14 0.0
-6 10 2 37.32 3.02 6.11 180.0
-5 10 2 91.18 3.88 9.13 0.0
-4 10 2 218.50 5.39 15.64 180.0
-3 10 2 314.56 6.14 17.46 0.0
-2 10 2 620.88 10.78 25.09 180.0
-1 10 2 440.83 8.15 20.13 0.0
0 10 2 30.25 2.26 5.05 180.0
1 10 2 24.81 3.55 5.55 180.0
2 10 2 0.00 1.75 2.06 0.0
3 10 2 11.63 2.73 4.86 0.0
4 10 2 6.07 2.74 3.20 180.0
5 10 2 0.00 3.52 0.42 0.0
-7 11 2 83.25 10.28 8.87 0.0
-6 11 2 259.25 7.27 15.47 180.0
-5 11 2 437.39 9.75 20.92 0.0
-4 11 2 141.46 5.24 11.29 180.0
-3 11 2 407.62 8.97 20.61 0.0
-2 11 2 272.18 7.56 16.48 180.0
-1 11 2 295.91 7.87 17.37 0.0
0 11 2 226.22 6.15 14.99 180.0
1 11 2 62.05 3.33 6.76 0.0
2 11 2 150.94 5.89 12.65 180.0
3 11 2 352.80 9.93 18.36 0.0
4 11 2 122.59 7.20 11.56 180.0
-6 12 2 380.78 10.42 19.35 180.0
-5 12 2 410.57 10.83 19.45 0.0
-4 12 2 1078.20 22.62 32.64 180.0
-3 12 2 1237.29 25.35 34.69 0.0
-2 12 2 991.57 20.60 30.95 180.0
-1 12 2 1056.12 19.46 32.17 0.0
0 12 2 693.51 14.21 26.07 180.0
1 12 2 438.79 10.00 21.63 0.0
2 12 2 471.69 12.50 21.83 180.0
3 12 2 357.01 12.75 19.42 0.0
4 12 2 404.14 18.89 20.25 180.0
-6 13 2 0.00 3.94 1.44 180.0
-5 13 2 20.00 3.73 4.03 0.0
-4 13 2 81.50 6.16 8.49 180.0
-3 13 2 47.89 3.87 6.45 0.0
-2 13 2 259.45 7.83 16.40 180.0
-1 13 2 576.06 12.56 23.11 0.0
0 13 2 695.56 19.75 26.78 180.0
1 13 2 622.26 19.37 24.30 0.0
2 13 2 326.51 12.21 19.08 180.0
3 13 2 406.16 14.39 20.85 0.0
-5 14 2 4.08 4.18 2.76 0.0
-4 14 2 0.00 3.56 1.35 0.0
-3 14 2 0.00 3.06 0.64 0.0
-2 14 2 31.70 4.83 6.29 180.0
-1 14 2 175.96 11.41 14.20 0.0
0 14 2 235.72 9.85 14.50 180.0
1 14 2 83.47 6.69 9.93 0.0
-3 15 2 21.98 4.08 5.95 180.0
-2 15 2 3.14 3.45 2.71 0.0
-1 15 2 0.00 3.10 1.84 180.0
-1 -15 3 479.56 12.82 21.44 0.0
0 -15 3 354.03 10.23 19.15 180.0
1 -15 3 409.97 11.04 19.56 0.0
2 -15 3 211.37 7.49 14.17 180.0
3 -15 3 167.63 9.29 13.28 0.0
4 -15 3 171.08 7.33 13.06 180.0
-2 -14 3 368.22 11.05 19.03 180.0
-1 -14 3 278.12 7.68 16.56 0.0
0 -14 3 517.03 13.22 22.83 180.0
1 -14 3 272.80 7.46 16.95 0.0
2 -14 3 242.48 6.96 15.35 180.0
3 -14 3 297.67 7.85 17.41 0.0
4 -14 3 216.01 7.79 14.36 180.0
5 -14 3 134.24 7.64 11.20 0.0
-3 -13 3 74.26 4.49 8.91 0.0
-2 -13 3 0.00 2.42 1.14 180.0
-1 -13 3 125.13 5.02 11.45 0.0
0 -13 3 45.25 3.32 6.39 180.0
1 -13 3 74.08 3.69 8.99 0.0
2 -13 3 420.44 8.74 21.40 180.0
3 -13 3 230.67 6.04 15.59 0.0
4 -13 3 182.62 5.49 13.53 180.0
5 -13 3 59.30 4.72 7.76 0.0
6 -13 3 42.00 6.99 5.77 180.0
-4 -12 3 34.10 3.52 6.10 0.0
-3 -12 3 222.82 6.14 15.48 180.0
-2 -12 3 153.21 5.30 11.61 0.0
-1 -12 3 708.84 13.98 25.86 180.0
0 -12 3 509.68 9.78 22.62 0.0
1 -12 3 1.03 2.12 2.12 180.0
2 -12 3 18.73 2.59 4.63 0.0
3 -12 3 47.62 2.79 7.29 0.0
4 -12 3 16.50 2.67 4.09 180.0
5 -12 3 0.00 2.61 0.89 0.0
6 -12 3 0.00 3.24 2.82 0.0
7 -12 3 6.50 4.11 3.65 180.0
-5 -11 3 191.23 7.62 14.04 180.0
-4 -11 3 721.93 14.45 27.14 0.0
-3 -11 3 407.74 8.71 20.14 180.0
-2 -11 3 1576.25 27.89 39.53 0.0
-1 -11 3 2124.39 33.10 45.96 180.0
0 -11 3 415.02 8.18 19.91 0.0
1 -11 3 800.32 13.73 28.09 180.0
2 -11 3 337.63 7.06 18.31 0.0
3 -11 3 153.06 4.46 12.63 180.0
4 -11 3 51.97 3.05 7.43 0.0
5 -11 3 64.57 3.91 7.54 180.0
6 -11 3 61.01 5.12 7.92 0.0
7 -11 3 0.00 3.70 0.51 180.0
-6 -10 3 205.43 14.01 13.91 0.0
-5 -10 3 591.10 16.62 24.16 180.0
-4 -10 3 417.25 8.87 20.48 0.0
-3 -10 3 1416.54 24.06 37.32 180.0
-2 -10 3 1503.81 24.03 38.36 0.0
-1 -10 3 733.93 12.59 27.89 180.0
0 -10 3 2189.14 33.81 46.47 0.0
1 -10 3 1389.23 22.03 37.49 180.0
2 -10 3 1587.69 24.78 40.14 0.0
3 -10 3 1134.23 18.41 33.79 180.0
4 -10 3 751.90 13.43 27.33 0.0
5 -10 3 1050.19 22.39 32.80 180.0
6 -10 3 226.65 8.56 14.33 0.0
7 -10 3 76.31 4.88 8.93 180.0
-6 -9 3 264.06 15.42 16.05 0.0
-5 -9 3 130.56 5.49 11.41 180.0
-4 -9 3 777.74 16.27 28.45 0.0
-3 -9 3 432.50 7.98 20.58 180.0
-2 -9 3 2.23 1.72 1.74 180.0
-1 -9 3 371.31 7.22 19.45 180.0
0 -9 3 1096.99 17.67 33.00 0.0
1 -9 3 2476.08 34.89 50.29 180.0
2 -9 3 1307.72 18.96 36.98 0.0
3 -9 3 563.28 13.07 23.99 180.0
4 -9 3 833.80 14.23 28.57 0.0
5 -9 3 171.10 4.67 12.90 180.0
6 -9 3 327.47 10.17 17.89 0.0
7 -9 3 320.25 8.90 17.27 180.0
8 -9 3 148.96 6.94 11.56 0.0
-7 -8 3 29.36 8.14 6.58 180.0
-6 -8 3 0.00 3.62 0.60 180.0
-5 -8 3 155.94 5.61 12.54 180.0
-4 -8 3 88.20 3.65 9.35 0.0
-3 -8 3 142.24 4.41 12.09 0.0
-2 -8 3 21.52 1.77 3.72 0.0
-1 -8 3 93.40 3.07 9.86 0.0
0 -8 3 603.05 9.40 25.26 0.0
1 -8 3 676.99 10.34 25.71 180.0
2 -8 3 340.21 5.88 19.31 0.0
3 -8 3 886.88 12.45 29.95 180.0
4 -8 3 427.67 6.42 20.62 0.0
5 -8 3 83.80 2.77 9.16 180.0
6 -8 3 110.20 5.10 10.63 0.0
7 -8 3 209.53 6.80 13.97 180.0
8 -8 3 38.86 11.72 5.29 0.0
-7 -7 3 43.81 9.06 6.86 0.0
-6 -7 3 23.06 3.80 5.53 180.0
-5 -7 3 8.07 2.75 3.35 0.0
-4 -7 3 746.16 12.69 27.35 180.0
-3 -7 3 74.01 3.03 9.13 0.0
-2 -7 3 217.63 4.54 14.66 180.0
-1 -7 3 102.04 2.72 10.11 180.0
0 -7 3 44.63 1.89 6.96 180.0
1 -7 3 182.42 3.74 13.38 180.0
2 -7 3 68.28 2.28 8.96 180.0
3 -7 3 38.93 1.70 5.99 0.0
4 -7 3 128.26 2.79 11.58 0.0
5 -7 3 187.04 3.78 13.29 180.0
6 -7 3 184.34 7.14 14.03 0.0
7 -7 3 17.19 3.25 3.17 180.0
8 -7 3 0.00 12.38 1.65 180.0
-7 -6 3 384.92 19.67 19.04 0.0
-6 -6 3 224.48 6.97 14.82 180.0
-5 -6 3 1131.69 23.08 33.58 0.0
-4 -6 3 635.73 11.69 25.74 180.0
-3 -6 3 1253.65 19.13 34.80 0.0
-2 -6 3 1124.12 17.34 32.93 180.0
-1 -6 3 5979.37 81.86 75.97 0.0
0 -6 3 1299.66 18.48 34.25 180.0
1 -6 3 1225.54 17.47 33.94 0.0
2 -6 3 846.97 12.82 30.12 180.0
3 -6 3 1315.29 17.65 35.48 0.0
4 -6 3 627.45 8.94 24.80 180.0
5 -6 3 13.25 1.32 2.08 0.0
6 -6 3 76.11 18.15 5.80 180.0
7 -6 3 47.16 5.49 6.63 0.0
8 -6 3 43.99 7.55 6.95 0.0
-8 -5 3 370.27 19.74 18.28 180.0
-7 -5 3 521.38 13.22 22.35 0.0
-6 -5 3 1070.14 22.13 32.50 180.0
-5 -5 3 2302.88 40.82 47.15 0.0
-4 -5 3 2155.46 45.79 45.38 180.0
-3 -5 3 1164.56 16.39 33.70 0.0
-2 -5 3 8010.70 116.55 87.20 180.0
-1 -5 3 4970.07 68.10 70.37 0.0
0 -5 3 6016.40 76.75 74.92 180.0
1 -5 3 3586.13 46.05 58.83 0.0
2 -5 3 1812.77 23.67 43.23 180.0
3 -5 3 2636.93 33.45 51.82 0.0
4 -5 3 1996.17 24.06 44.36 180.0
5 -5 3 2370.16 49.18 50.68 0.0
6 -5 3 3609.86 73.60 62.04 180.0
7 -5 3 541.50 15.35 23.85 0.0
8 -5 3 269.84 18.04 16.51 180.0
-8 -4 3 115.06 9.11 9.62 180.0
-7 -4 3 77.32 4.71 8.19 0.0
-6 -4 3 395.16 9.85 19.47 180.0
-5 -4 3 536.12 10.44 23.84 0.0
-4 -4 3 1853.52 30.18 43.93 180.0
-3 -4 3 6475.27 98.58 77.48 0.0
-2 -4 3 4025.82 61.21 60.10 180.0
-1 -4 3 4402.61 56.34 67.14 0.0
0 -4 3 736.79 10.01 27.61 180.0
1 -4 3 2078.89 25.68 44.23 0.0
2 -4 3 4389.94 60.04 68.27 180.0
3 -4 3 1012.04 13.92 33.71 0.0
4 -4 3 546.80 7.19 24.15 180.0
5 -4 3 1981.31 26.44 43.86 0.0
6 -4 3 147.14 8.45 10.74 180.0
7 -4 3 580.56 15.94 23.19 0.0
8 -4 3 307.99 13.89 16.61 180.0
9 -4 3 81.36 8.49 8.29 0.0
-8 -3 3 3.56 4.13 0.45 0.0
-7 -3 3 149.65 6.27 11.72 0.0
-6 -3 3 0.00 2.16 1.08 0.0
-5 -3 3 13.28 2.20 3.52 180.0
-4 -3 3 795.67 15.58 28.80 180.0
-3 -3 3 883.30 15.31 28.83 0.0
-2 -3 3 1333.16 20.79 35.52 180.0
-1 -3 3 209.95 3.68 15.10 0.0
0 -3 3 224.11 3.05 13.91 0.0
1 -3 3 420.15 5.55 20.27 0.0
2 -3 3 274.23 3.53 16.51 180.0
3 -3 3 2358.53 29.32 49.73 0.0
4 -3 3 4109.16 64.05 63.84 180.0
5 -3 3 780.42 13.34 28.24 0.0
6 -3 3 138.49 9.07 10.98 180.0
7 -3 3 188.03 9.79 14.05 0.0
8 -3 3 84.08 8.10 8.38 180.0
9 -3 3 37.58 7.54 4.84 0.0
-8 -2 3 31.08 4.17 5.43 0.0
-7 -2 3 80.51 5.37 8.75 180.0
-6 -2 3 109.77 4.61 11.74 0.0
-5 -2 3 110.51 4.01 11.27 180.0
-4 -2 3 521.30 13.59 23.76 0.0
-3 -2 3 1138.03 18.82 34.05 180.0
-2 -2 3 1607.05 24.76 39.87 0.0
-1 -2 3 1554.21 23.84 39.25 180.0
0 -2 3 2143.00 26.26 45.74 180.0
1 -2 3 80.81 2.20 8.34 180.0
2 -2 3 353.37 5.18 18.23 180.0
3 -2 3 265.26 3.91 15.66 180.0
4 -2 3 13.69 2.24 2.77 0.0
5 -2 3 235.39 4.67 15.70 180.0
6 -2 3 89.74 5.32 9.08 180.0
7 -2 3 133.62 6.80 11.85 0.0
8 -2 3 31.82 7.85 4.79 180.0
-8 -1 3 267.13 9.49 15.85 0.0
-7 -1 3 608.08 15.23 26.06 180.0
-6 -1 3 1048.91 18.11 33.70 0.0
-5 -1 3 1418.40 26.67 39.05 180.0
-4 -1 3 3360.29 75.68 58.68 0.0
-3 -1 3 2590.82 41.41 50.92 180.0
-2 -1 3 2015.43 33.68 44.48 0.0
-1 -1 3 6173.77 90.88 77.71 180.0
0 -1 3 10814.05 206.31 104.69 0.0
1 -1 3 1592.05 22.74 39.10 0.0
2 -1 3 2803.07 39.72 51.33 0.0
3 -1 3 174.77 3.01 13.18 180.0
4 -1 3 1785.06 24.19 41.16 0.0
5 -1 3 1404.19 20.70 38.61 180.0
6 -1 3 132.86 5.97 11.93 0.0
7 -1 3 16.76 3.91 4.68 180.0
8 -1 3 37.74 14.04 4.53 0.0
-9 0 3 63.86 12.99 7.84 180.0
-8 0 3 74.04 5.51 9.36 0.0
-7 0 3 344.85 10.26 19.20 180.0
-6 0 3 920.87 16.19 31.88 0.0
-5 0 3 3713.13 62.49 63.75 180.0
-4 0 3 9746.44 154.55 99.92 0.0
-3 0 3 2815.96 47.39 54.50 180.0
-2 0 3 306.92 5.08 18.40 0.0
-1 0 3 10173.09 127.15 100.85 180.0
0 0 3 859.46 10.58 29.87 0.0
1 0 3 8374.63 196.96 87.30 180.0
2 0 3 4848.60 75.17 69.69 0.0
3 0 3 2639.70 38.32 51.89 180.0
4 0 3 1516.67 24.32 40.91 0.0
5 0 3 366.99 7.11 19.73 180.0
6 0 3 616.53 15.65 24.87 0.0
7 0 3 577.64 15.38 24.12 180.0
8 0 3 148.06 9.82 11.28 0.0
-9 1 3 38.36 6.72 6.37 180.0
-8 1 3 109.91 6.30 10.35 0.0
-7 1 3 79.79 4.36 8.77 180.0
-6 1 3 30.11 3.00 6.07 0.0
-5 1 3 1154.54 19.35 36.13 180.0
-4 1 3 802.54 12.66 30.11 0.0
-3 1 3 2625.57 35.06 52.70 180.0
-2 1 3 3969.23 56.16 65.72 0.0
-1 1 3 496.22 5.76 21.61 180.0
0 1 3 4742.55 65.81 68.00 0.0
1 1 3 1480.57 35.62 38.68 180.0
2 1 3 2306.86 51.79 45.72 0.0
3 1 3 5405.96 80.75 74.91 180.0
4 1 3 1356.11 25.87 38.14 0.0
5 1 3 678.12 13.93 27.50 180.0
6 1 3 618.26 15.63 24.78 0.0
7 1 3 129.05 11.43 11.58 180.0
8 1 3 218.20 11.13 14.03 0.0
-9 2 3 0.00 5.76 1.08 0.0
-8 2 3 25.77 4.67 5.95 0.0
-7 2 3 40.10 3.38 6.90 180.0
-6 2 3 522.63 9.99 22.94 0.0
-5 2 3 130.45 3.85 12.32 180.0
-4 2 3 403.08 6.55 19.43 0.0
-3 2 3 452.74 8.16 20.22 180.0
-2 2 3 310.30 5.00 19.57 0.0
-1 2 3 5981.54 67.65 76.64 180.0
0 2 3 1615.16 22.00 39.57 0.0
1 2 3 2362.01 56.21 47.32 180.0
2 2 3 871.91 20.20 29.95 0.0
3 2 3 500.06 8.74 21.49 180.0
4 2 3 2604.27 41.10 51.45 0.0
5 2 3 1603.20 35.78 40.62 180.0
6 2 3 446.82 12.15 21.05 0.0
7 2 3 265.75 10.20 16.18 180.0
8 2 3 123.16 15.53 10.71 0.0
-9 3 3 56.15 7.87 6.96 0.0
-8 3 3 140.65 11.48 12.23 180.0
-7 3 3 78.01 4.42 8.81 0.0
-6 3 3 205.06 5.42 14.24 180.0
-5 3 3 22.41 2.24 4.35 180.0
-4 3 3 126.74 4.55 11.29 0.0
-3 3 3 769.13 11.60 27.85 0.0
-2 3 3 22.90 1.19 4.38 0.0
-1 3 3 4076.20 45.86 61.88 0.0
0 3 3 90.40 1.80 10.04 180.0
1 3 3 701.35 11.97 26.59 180.0
2 3 3 22.23 1.98 3.08 180.0
3 3 3 758.37 12.91 27.27 180.0
4 3 3 517.86 9.05 22.94 0.0
5 3 3 171.50 6.13 13.22 180.0
6 3 3 0.00 3.67 1.36 0.0
7 3 3 76.22 6.67 8.30 180.0
8 3 3 16.59 5.51 3.10 0.0
-9 4 3 78.21 8.88 7.76 0.0
-8 4 3 111.35 7.58 10.52 180.0
-7 4 3 374.97 9.95 19.92 0.0
-6 4 3 794.06 14.70 29.35 180.0
-5 4 3 1068.14 17.10 34.32 0.0
-4 4 3 2071.03 28.83 47.21 180.0
-3 4 3 10.74 1.47 2.44 180.0
-2 4 3 1936.34 24.39 44.36 180.0
-1 4 3 1290.16 14.47 35.13 0.0
0 4 3 2001.41 23.55 43.27 180.0
1 4 3 4468.95 70.26 64.80 0.0
2 4 3 177.95 5.02 12.82 180.0
3 4 3 148.95 5.26 11.92 0.0
4 4 3 28.13 1.87 3.78 0.0
5 4 3 179.92 6.18 12.72 0.0
6 4 3 167.15 6.53 12.62 180.0
7 4 3 54.48 6.83 7.16 0.0
8 4 3 16.82 5.52 3.84 180.0
-9 5 3 99.15 9.66 9.25 0.0
-8 5 3 240.58 15.90 15.72 180.0
-7 5 3 297.68 7.59 17.90 0.0
-6 5 3 516.55 12.17 23.04 180.0
-5 5 3 3215.20 66.07 58.93 0.0
-4 5 3 3634.30 46.81 61.70 180.0
-3 5 3 5420.30 76.67 75.17 0.0
-2 5 3 3487.28 42.43 59.67 180.0
-1 5 3 2060.54 23.53 45.51 0.0
0 5 3 5398.43 70.45 68.39 180.0
1 5 3 2904.43 47.89 52.53 0.0
2 5 3 6344.30 159.07 76.56 180.0
3 5 3 2246.45 46.72 46.25 0.0
4 5 3 1269.60 24.48 35.21 180.0
5 5 3 676.37 14.12 26.04 0.0
6 5 3 396.27 11.16 19.81 180.0
7 5 3 293.97 12.17 16.74 0.0
-8 6 3 142.09 6.39 11.95 180.0
-7 6 3 378.16 8.78 19.69 0.0
-6 6 3 573.70 10.39 24.80 180.0
-5 6 3 732.16 12.39 27.75 0.0
-4 6 3 1905.20 27.03 44.72 180.0
-3 6 3 2444.63 30.69 48.45 0.0
-2 6 3 1928.75 24.53 44.37 180.0
-1 6 3 4734.69 61.35 67.31 0.0
0 6 3 1515.47 29.39 37.40 180.0
1 6 3 3408.62 44.81 56.11 0.0
2 6 3 2944.39 64.89 52.71 180.0
3 6 3 2373.19 44.43 48.05 0.0
4 6 3 1401.43 27.04 37.60 180.0
5 6 3 921.66 18.68 30.60 0.0
6 6 3 623.27 13.70 25.05 180.0
7 6 3 187.40 9.93 13.31 0.0
-8 7 3 4.25 3.33 1.08 0.0
-7 7 3 15.37 2.92 3.68 0.0
-6 7 3 28.97 2.51 4.84 180.0
-5 7 3 13.70 2.03 4.03 0.0
-4 7 3 142.24 3.69 12.22 180.0
-3 7 3 0.42 1.39 1.56 0.0
-2 7 3 1.30 1.06 1.24 0.0
-1 7 3 56.61 2.21 8.63 0.0
0 7 3 1876.18 42.48 41.23 180.0
1 7 3 1422.97 21.30 35.82 0.0
2 7 3 2253.95 46.04 45.33 180.0
3 7 3 612.90 14.04 23.73 0.0
4 7 3 454.89 10.09 21.33 180.0
5 7 3 401.68 9.48 20.43 0.0
6 7 3 89.05 5.50 9.14 180.0
-8 8 3 15.29 3.62 2.98 0.0
-7 8 3 47.44 3.14 6.34 180.0
-6 8 3 185.72 5.06 13.23 0.0
-5 8 3 59.65 2.87 8.14 180.0
-4 8 3 17.71 2.22 3.82 180.0
-3 8 3 0.00 1.30 0.40 0.0
-2 8 3 629.99 10.60 25.53 0.0
-1 8 3 341.22 6.38 18.35 180.0
0 8 3 963.49 24.91 29.75 0.0
1 8 3 9.42 3.62 2.89 0.0
2 8 3 2.67 1.90 1.68 0.0
3 8 3 49.07 3.09 7.28 0.0
4 8 3 98.07 4.20 10.22 180.0
5 8 3 0.00 2.14 0.00 180.0
6 8 3 14.88 3.52 4.64 180.0
-8 9 3 44.46 5.14 6.66 0.0
-7 9 3 176.95 6.80 12.82 180.0
-6 9 3 364.36 7.70 19.42 0.0
-5 9 3 351.30 7.25 19.06 180.0
-4 9 3 441.47 9.01 21.73 0.0
-3 9 3 681.64 11.74 25.77 180.0
-2 9 3 59.08 2.54 7.28 0.0
-1 9 3 1004.80 17.00 31.21 180.0
0 9 3 131.38 6.49 11.26 0.0
1 9 3 72.39 4.96 9.25 180.0
2 9 3 48.29 3.59 5.77 0.0
3 9 3 0.51 2.14 0.88 180.0
4 9 3 45.47 3.35 6.55 0.0
5 9 3 11.81 3.64 3.91 180.0
-7 10 3 175.67 7.00 13.15 180.0
-6 10 3 130.89 5.31 11.21 0.0
-5 10 3 256.55 6.37 15.93 180.0
-4 10 3 1257.60 20.43 35.44 0.0
-3 10 3 1010.89 16.67 31.99 180.0
-2 10 3 2388.93 36.80 47.72 0.0
-1 10 3 2670.56 48.11 50.28 180.0
0 10 3 1538.39 31.94 38.55 0.0
1 10 3 762.65 14.89 26.12 180.0
2 10 3 426.32 10.93 20.80 0.0
3 10 3 603.24 14.60 24.93 180.0
4 10 3 183.50 8.05 13.59 0.0
5 10 3 178.83 8.25 13.29 180.0
-7 11 3 33.06 6.10 6.25 180.0
-6 11 3 70.33 4.69 8.65 0.0
-5 11 3 335.63 14.77 18.01 180.0
-4 11 3 229.31 9.91 15.24 0.0
-3 11 3 332.31 8.88 17.53 180.0
-2 11 3 911.65 18.88 30.32 0.0
-1 11 3 756.59 17.14 27.76 180.0
0 11 3 945.31 20.72 29.49 0.0
1 11 3 604.26 14.79 24.66 180.0
2 11 3 888.58 20.51 30.02 0.0
3 11 3 583.19 17.82 24.33 180.0
4 11 3 451.68 14.84 21.47 0.0
-6 12 3 36.10 4.14 6.75 0.0
-5 12 3 51.52 4.20 7.37 180.0
-4 12 3 2.16 2.82 2.03 0.0
-3 12 3 84.64 4.69 9.20 180.0
-2 12 3 14.82 2.86 3.54 0.0
-1 12 3 70.47 4.42 7.28 180.0
0 12 3 228.04 6.46 15.47 0.0
1 12 3 572.59 14.96 23.89 180.0
2 12 3 464.72 15.15 21.77 0.0
3 12 3 470.12 15.50 22.08 180.0
-5 13 3 15.45 3.59 3.82 0.0
-4 13 3 0.00 2.85 1.91 0.0
-3 13 3 1.72 2.74 1.33 0.0
-2 13 3 14.15 3.11 4.58 180.0
-1 13 3 0.00 2.46 0.52 0.0
0 13 3 14.00 4.11 3.73 0.0
1 13 3 15.72 4.07 4.27 180.0
2 13 3 74.81 5.94 8.43 0.0
-4 14 3 158.20 8.09 12.52 180.0
-3 14 3 237.23 9.97 15.82 0.0
-2 14 3 166.93 8.40 12.40 180.0
-1 14 3 62.89 4.67 7.97 0.0
0 14 3 80.10 12.17 8.95 180.0
1 14 3 35.51 5.02 6.02 0.0
-1 -15 4 75.15 6.41 9.18 180.0
0 -15 4 108.91 5.70 10.78 0.0
1 -15 4 201.36 7.89 15.06 180.0
2 -15 4 117.07 5.88 10.67 0.0
3 -15 4 174.79 7.18 13.17 180.0
4 -15 4 213.89 9.73 14.52 0.0
-2 -14 4 10.82 3.50 3.50 180.0
-1 -14 4 0.00 2.67 1.00 0.0
0 -14 4 0.00 2.50 0.49 180.0
1 -14 4 83.01 4.02 8.88 0.0
2 -14 4 11.92 2.99 4.51 180.0
3 -14 4 17.08 4.09 5.19 180.0
4 -14 4 38.77 3.86 6.90 0.0
5 -14 4 32.60 4.27 5.86 180.0
-3 -13 4 244.37 7.58 15.97 0.0
-2 -13 4 224.33 6.65 14.84 180.0
-1 -13 4 261.26 7.18 16.46 0.0
0 -13 4 683.99 12.54 26.02 180.0
1 -13 4 678.25 12.40 26.28 0.0
2 -13 4 210.43 6.30 14.77 180.0
3 -13 4 23.60 2.99 5.33 0.0
4 -13 4 38.57 4.53 5.47 180.0
5 -13 4 2.45 3.39 2.82 0.0
6 -13 4 0.00 3.81 0.52 0.0
-4 -12 4 578.29 13.95 24.47 180.0
-3 -12 4 355.66 8.19 18.76 0.0
-2 -12 4 527.03 11.24 23.29 180.0
-1 -12 4 1367.61 22.36 36.28 0.0
0 -12 4 1198.69 19.73 34.77 180.0
1 -12 4 1058.77 17.74 32.69 0.0
2 -12 4 478.19 9.28 21.96 180.0
3 -12 4 456.84 9.87 21.12 0.0
4 -12 4 342.08 8.25 18.49 180.0
5 -12 4 209.16 7.37 14.16 0.0
6 -12 4 110.20 5.86 10.92 180.0
-5 -11 4 426.48 11.19 20.47 0.0
-4 -11 4 405.16 8.99 19.90 180.0
-3 -11 4 461.46 10.15 21.86 0.0
-2 -11 4 818.54 14.19 28.74 180.0
-1 -11 4 664.18 11.87 26.04 0.0
0 -11 4 601.17 10.88 24.34 180.0
1 -11 4 235.25 5.62 15.77 0.0
2 -11 4 1003.14 17.26 31.92 180.0
3 -11 4 1023.49 15.78 32.04 0.0
4 -11 4 574.52 10.60 24.04 180.0
5 -11 4 415.20 14.73 20.01 0.0
6 -11 4 245.57 8.74 15.35 180.0
7 -11 4 135.57 7.21 11.33 0.0
-5 -10 4 120.53 5.61 10.94 0.0
-4 -10 4 197.06 5.63 14.62 180.0
-3 -10 4 417.71 9.23 19.65 0.0
-2 -10 4 229.41 5.80 15.69 180.0
-1 -10 4 68.17 3.15 9.45 0.0
0 -10 4 0.00 2.00 0.30 0.0
1 -10 4 138.51 4.01 11.85 0.0
2 -10 4 165.54 4.42 13.66 180.0
3 -10 4 297.34 5.46 17.38 0.0
4 -10 4 557.14 12.67 23.80 180.0
5 -10 4 185.86 6.47 12.58 0.0
6 -10 4 175.97 6.49 12.58 180.0
7 -10 4 9.89 5.09 3.29 0.0
-6 -9 4 0.00 3.99 1.12 180.0
-5 -9 4 12.87 3.66 4.83 0.0
-4 -9 4 0.00 2.08 0.46 0.0
-3 -9 4 6.99 2.02 3.76 0.0
-2 -9 4 56.35 2.75 7.55 0.0
-1 -9 4 466.82 8.68 22.57 180.0
0 -9 4 284.40 5.90 17.09 180.0
1 -9 4 181.25 4.02 13.62 0.0
2 -9 4 1.24 1.41 2.21 0.0
3 -9 4 348.28 5.82 18.39 0.0
4 -9 4 52.30 2.18 6.67 180.0
5 -9 4 200.22 4.99 14.12 0.0
6 -9 4 46.68 3.61 6.33 180.0
7 -9 4 81.54 6.80 8.78 0.0
8 -9 4 59.30 12.03 6.86 180.0
-6 -8 4 95.48 6.16 9.86 0.0
-5 -8 4 319.88 9.73 17.96 180.0
-4 -8 4 149.89 4.86 12.49 0.0
-3 -8 4 217.51 5.98 14.07 180.0
-2 -8 4 1789.96 27.79 41.95 0.0
-1 -8 4 52.72 2.76 7.19 180.0
0 -8 4 240.00 4.66 15.02 0.0
1 -8 4 584.22 9.18 23.74 180.0
2 -8 4 133.00 3.32 11.85 0.0
3 -8 4 591.74 8.69 24.00 180.0
4 -8 4 0.00 1.20 0.29 180.0
5 -8 4 199.61 5.18 14.97 180.0
6 -8 4 49.02 3.38 6.50 0.0
7 -8 4 41.66 3.26 6.10 0.0
8 -8 4 45.78 7.92 5.87 180.0
-7 -7 4 253.06 11.98 15.85 180.0
-6 -7 4 757.28 18.60 26.82 0.0
-5 -7 4 1354.59 27.30 36.64 180.0
-4 -7 4 1165.37 18.92 34.55 0.0
-3 -7 4 5208.52 87.83 71.44 180.0
-2 -7 4 926.51 15.03 28.88 0.0
-1 -7 4 2269.89 31.80 47.95 180.0
0 -7 4 3016.25 41.94 52.77 0.0
1 -7 4 2180.33 29.08 47.48 180.0
2 -7 4 3938.10 53.75 62.41 0.0
3 -7 4 508.07 7.80 22.23 180.0
4 -7 4 418.03 6.51 21.09 0.0
5 -7 4 309.56 5.25 17.81 180.0
6 -7 4 361.09 7.50 19.42 0.0
7 -7 4 350.13 20.14 19.53 180.0
8 -7 4 316.44 28.09 18.29 0.0
-7 -6 4 219.27 14.15 13.74 180.0
-6 -6 4 467.68 11.38 21.71 0.0
-5 -6 4 272.08 7.53 16.17 180.0
-4 -6 4 3150.94 53.01 56.64 0.0
-3 -6 4 851.81 14.51 28.08 180.0
-2 -6 4 6262.58 85.88 78.50 0.0
-1 -6 4 5072.88 69.54 68.03 180.0
0 -6 4 3276.70 42.31 54.83 0.0
1 -6 4 5251.92 64.46 72.03 180.0
2 -6 4 1038.71 13.43 33.41 0.0
3 -6 4 2500.49 33.26 50.83 180.0
4 -6 4 1382.14 19.05 37.02 0.0
5 -6 4 305.83 4.81 17.73 180.0
6 -6 4 386.08 10.43 18.74 0.0
7 -6 4 573.07 16.63 24.25 180.0
8 -6 4 168.83 10.98 13.48 0.0
-8 -5 4 26.49 5.74 4.21 0.0
-7 -5 4 186.42 6.82 13.51 180.0
-6 -5 4 2.30 2.85 1.25 0.0
-5 -5 4 685.41 13.67 26.23 180.0
-4 -5 4 12.44 2.03 3.06 0.0
-3 -5 4 963.81 15.99 31.07 180.0
-2 -5 4 2848.97 43.58 51.04 0.0
-1 -5 4 5422.59 69.27 71.38 180.0
0 -5 4 5938.08 75.75 73.83 0.0
1 -5 4 608.53 8.07 24.09 180.0
2 -5 4 628.90 8.91 26.36 0.0
3 -5 4 138.51 2.52 12.21 180.0
4 -5 4 315.60 4.41 17.77 0.0
5 -5 4 826.01 15.00 28.27 180.0
6 -5 4 568.88 27.72 23.41 0.0
7 -5 4 578.71 22.34 23.11 180.0
8 -5 4 4.87 6.58 0.46 0.0
-8 -4 4 8.00 4.63 1.38 180.0
-7 -4 4 28.45 3.70 5.50 0.0
-6 -4 4 5.85 2.66 1.14 0.0
-5 -4 4 33.84 2.85 6.04 0.0
-4 -4 4 67.38 3.46 9.40 0.0
-3 -4 4 15.37 1.61 4.36 0.0
-2 -4 4 0.26 1.43 1.79 180.0
-1 -4 4 58.96 1.79 6.41 0.0
0 -4 4 995.36 12.14 29.76 180.0
1 -4 4 1181.52 15.77 32.30 180.0
2 -4 4 443.99 5.39 20.93 0.0
3 -4 4 83.07 1.74 9.65 180.0
4 -4 4 696.21 10.99 25.65 0.0
5 -4 4 16.86 4.95 2.09 180.0
6 -4 4 672.66 17.16 25.83 0.0
7 -4 4 51.28 7.60 5.18 180.0
8 -4 4 124.63 15.81 10.70 0.0
-8 -3 4 170.84 8.19 12.89 180.0
-7 -3 4 327.69 9.06 18.15 0.0
-6 -3 4 605.20 12.79 25.13 180.0
-5 -3 4 1047.11 22.09 32.88 0.0
-4 -3 4 2174.38 42.20 47.58 180.0
-3 -3 4 272.63 6.19 16.39 0.0
-2 -3 4 1749.67 27.15 39.22 180.0
-1 -3 4 9169.65 124.47 92.73 0.0
0 -3 4 30.63 1.79 4.66 180.0
1 -3 4 2189.30 23.58 46.27 0.0
2 -3 4 1302.21 16.86 36.29 180.0
3 -3 4 250.50 3.91 16.30 180.0
4 -3 4 512.82 7.10 22.93 180.0
5 -3 4 12.13 2.86 1.87 0.0
6 -3 4 493.75 13.73 22.62 180.0
7 -3 4 76.32 5.64 9.23 0.0
8 -3 4 8.56 6.01 1.06 180.0
-8 -2 4 265.97 9.24 15.12 180.0
-7 -2 4 230.01 8.01 15.35 0.0
-6 -2 4 198.31 5.99 14.35 180.0
-5 -2 4 2169.44 48.50 47.66 0.0
-4 -2 4 3769.87 62.72 62.28 180.0
-3 -2 4 6759.89 112.55 81.31 0.0
-2 -2 4 26254.15 392.48 156.57 180.0
-1 -2 4 4723.16 71.00 66.44 0.0
0 -2 4 2915.31 35.62 51.92 180.0
1 -2 4 1549.59 19.26 38.38 0.0
2 -2 4 1648.17 20.74 41.32 180.0
3 -2 4 2941.42 42.53 55.37 0.0
4 -2 4 376.82 5.86 19.57 180.0
5 -2 4 731.70 12.82 27.18 0.0
6 -2 4 186.85 7.16 14.00 180.0
7 -2 4 66.11 5.16 8.72 0.0
8 -2 4 139.37 9.54 10.90 180.0
-8 -1 4 185.05 7.60 13.65 180.0
-7 -1 4 243.00 8.98 15.53 0.0
-6 -1 4 471.03 9.33 21.32 180.0
-5 -1 4 338.97 7.91 19.06 0.0
-4 -1 4 379.97 7.46 20.87 180.0
-3 -1 4 6360.73 105.73 81.73 0.0
-2 -1 4 2111.34 35.62 46.90 180.0
-1 -1 4 16410.06 230.68 127.78 0.0
0 -1 4 1858.94 27.48 43.44 180.0
1 -1 4 115.29 2.22 10.87 0.0
2 -1 4 2276.83 37.67 48.62 180.0
3 -1 4 2231.05 33.66 46.72 0.0
4 -1 4 3534.85 51.21 59.86 180.0
5 -1 4 1599.76 30.65 40.35 0.0
6 -1 4 334.12 10.85 18.67 180.0
7 -1 4 154.57 10.47 12.53 0.0
8 -1 4 145.37 11.89 10.99 180.0
-8 0 4 12.20 3.86 4.59 180.0
-7 0 4 91.42 4.53 9.65 0.0
-6 0 4 333.11 8.44 19.41 180.0
-5 0 4 473.05 9.80 21.99 0.0
-4 0 4 2160.74 33.31 46.13 180.0
-3 0 4 41.71 2.09 6.85 0.0
-2 0 4 2960.18 43.94 56.48 180.0
-1 0 4 2498.99 32.38 46.56 0.0
0 0 4 3673.08 43.73 60.74 180.0
1 0 4 3749.99 88.80 61.32 0.0
2 0 4 189.25 9.83 14.26 180.0
3 0 4 2467.08 37.15 50.97 0.0
4 0 4 754.86 11.67 27.59 180.0
5 0 4 463.04 10.07 21.50 0.0
6 0 4 548.05 14.22 23.48 180.0
7 0 4 473.27 13.25 21.79 0.0
8 0 4 242.44 11.64 14.62 180.0
-9 1 4 0.00 5.06 2.24 180.0
-8 1 4 0.00 3.55 2.85 0.0
-7 1 4 39.23 3.64 6.55 180.0
-6 1 4 59.91 3.46 9.21 0.0
-5 1 4 3.28 1.80 2.87 0.0
-4 1 4 4.04 1.72 0.30 0.0
-3 1 4 1514.34 26.05 40.00 0.0
-2 1 4 1592.62 22.33 38.90 180.0
-1 1 4 0.33 0.82 0.06 0.0
0 1 4 1346.36 20.34 36.68 180.0
1 1 4 433.07 13.79 19.39 180.0
2 1 4 435.43 14.13 21.97 180.0
3 1 4 799.47 13.77 29.01 0.0
4 1 4 959.02 18.38 31.16 180.0
5 1 4 140.65 4.39 12.37 0.0
6 1 4 114.55 5.56 10.57 180.0
7 1 4 390.63 11.45 19.63 0.0
8 1 4 47.36 6.59 5.51 180.0
-9 2 4 99.05 9.27 10.05 180.0
-8 2 4 91.62 6.58 9.98 0.0
-7 2 4 66.65 4.36 8.93 180.0
-6 2 4 321.96 8.57 18.26 0.0
-5 2 4 1178.53 20.83 36.91 180.0
-4 2 4 1778.97 25.14 43.24 0.0
-3 2 4 1101.09 15.68 34.96 180.0
-2 2 4 89.64 1.84 10.13 0.0
-1 2 4 351.15 5.51 17.69 0.0
0 2 4 770.84 11.85 28.20 0.0
1 2 4 1075.20 31.65 30.44 180.0
2 2 4 3283.21 93.62 55.55 0.0
3 2 4 136.93 4.15 11.64 180.0
4 2 4 137.23 3.40 12.14 180.0
5 2 4 2.79 2.35 0.74 0.0
6 2 4 74.64 4.78 7.79 180.0
7 2 4 0.00 5.54 2.05 180.0
8 2 4 7.32 5.34 1.79 180.0
-9 3 4 179.20 18.61 12.76 180.0
-8 3 4 269.51 10.53 17.01 0.0
-7 3 4 321.22 9.18 18.03 180.0
-6 3 4 350.10 8.09 20.16 0.0
-5 3 4 740.14 13.64 29.12 180.0
-4 3 4 3141.54 45.07 58.13 0.0
-3 3 4 5980.18 74.11 77.58 180.0
-2 3 4 6217.21 74.21 80.29 0.0
-1 3 4 3797.19 48.91 62.66 180.0
0 3 4 1163.44 14.71 33.80 0.0
1 3 4 1306.31 42.17 36.68 180.0
2 3 4 2577.31 57.61 48.39 0.0
3 3 4 1683.41 31.17 39.92 180.0
4 3 4 1030.23 17.51 32.17 0.0
5 3 4 327.51 7.84 17.79 180.0
6 3 4 381.77 10.65 19.48 0.0
7 3 4 43.72 5.80 6.32 180.0
8 3 4 54.94 6.63 6.51 0.0
-8 4 4 125.31 8.09 11.32 0.0
-7 4 4 321.10 9.18 18.74 180.0
-6 4 4 585.72 11.58 24.42 0.0
-5 4 4 2410.92 40.09 51.27 180.0
-4 4 4 3537.64 44.35 60.24 0.0
-3 4 4 6009.73 72.46 76.14 180.0
-2 4 4 7124.97 91.05 83.92 0.0
-1 4 4 12837.27 164.36 108.09 180.0
0 4 4 7878.11 91.60 85.69 0.0
1 4 4 5318.85 94.34 70.15 180.0
2 4 4 3325.33 78.14 56.55 0.0
3 4 4 1525.83 25.65 38.35 180.0
4 4 4 1258.13 21.27 35.41 0.0
5 4 4 1499.82 28.93 39.27 180.0
6 4 4 485.13 12.87 21.85 0.0
7 4 4 381.26 14.22 19.29 180.0
-8 5 4 2.63 4.36 2.44 0.0
-7 5 4 0.00 2.35 1.61 0.0
-6 5 4 20.22 2.47 4.56 0.0
-5 5 4 460.46 8.44 22.42 180.0
-4 5 4 2255.57 32.80 47.85 0.0
-3 5 4 328.82 6.57 19.44 180.0
-2 5 4 441.68 6.24 21.02 0.0
-1 5 4 506.72 7.24 22.59 180.0
0 5 4 241.32 3.74 13.85 0.0
1 5 4 2306.64 63.10 46.64 180.0
2 5 4 2213.44 70.61 46.57 0.0
3 5 4 1568.65 26.14 38.71 180.0
4 5 4 2128.91 40.12 46.27 0.0
5 5 4 456.39 10.18 21.51 180.0
6 5 4 506.99 11.43 22.56 0.0
7 5 4 276.04 11.89 16.34 180.0
-8 6 4 0.00 2.96 0.96 0.0
-7 6 4 0.00 2.32 0.13 180.0
-6 6 4 56.07 2.90 7.59 180.0
-5 6 4 8.54 1.79 2.52 0.0
-4 6 4 15.18 1.64 2.70 180.0
-3 6 4 46.53 2.28 6.13 180.0
-2 6 4 382.81 6.25 18.50 0.0
-1 6 4 4.54 0.77 2.60 180.0
0 6 4 0.00 0.72 0.32 180.0
1 6 4 22.92 1.56 4.23 0.0
2 6 4 57.90 4.40 6.01 180.0
3 6 4 307.38 7.09 17.99 180.0
4 6 4 103.53 3.92 10.43 0.0
5 6 4 270.38 6.99 16.78 180.0
6 6 4 75.63 4.85 8.47 0.0
7 6 4 38.84 5.68 5.65 180.0
-8 7 4 75.91 5.95 7.41 180.0
-7 7 4 52.86 3.61 7.47 0.0
-6 7 4 57.91 3.00 7.48 180.0
-5 7 4 375.56 7.67 19.48 0.0
-4 7 4 987.06 14.90 31.77 180.0
-3 7 4 514.24 8.34 22.08 0.0
-2 7 4 1028.86 14.68 32.05 180.0
-1 7 4 596.99 19.55 23.30 0.0
0 7 4 47.95 1.88 6.81 180.0
1 7 4 228.19 7.75 14.60 0.0
2 7 4 290.15 7.16 17.02 180.0
3 7 4 103.35 4.05 10.26 0.0
4 7 4 57.74 3.60 8.07 0.0
5 7 4 16.17 2.47 4.42 180.0
6 7 4 0.00 2.81 0.49 0.0
-8 8 4 138.57 8.80 10.85 180.0
-7 8 4 330.65 8.24 17.78 0.0
-6 8 4 415.21 8.35 20.06 180.0
-5 8 4 628.69 11.25 25.58 0.0
-4 8 4 421.69 7.52 20.39 180.0
-3 8 4 637.42 10.44 24.92 0.0
-2 8 4 1966.70 48.13 43.89 180.0
-1 8 4 2621.40 58.40 50.26 0.0
0 8 4 1031.00 23.62 29.52 180.0
1 8 4 1550.09 27.63 38.82 0.0
2 8 4 1035.05 28.43 31.56 180.0
3 8 4 268.48 7.37 16.18 0.0
4 8 4 86.92 4.17 9.68 180.0
5 8 4 98.04 5.26 9.73 0.0
6 8 4 75.29 5.05 8.42 180.0
-7 9 4 142.30 5.60 11.68 0.0
-6 9 4 266.47 7.12 16.53 180.0
-5 9 4 293.94 8.38 17.16 0.0
-4 9 4 462.21 8.81 21.63 180.0
-3 9 4 974.05 16.08 30.24 0.0
-2 9 4 1988.08 29.56 43.58 180.0
-1 9 4 1486.34 29.14 36.68 0.0
0 9 4 3571.47 62.24 58.60 180.0
1 9 4 1952.36 39.69 42.62 0.0
2 9 4 1456.81 31.29 37.79 180.0
3 9 4 975.71 21.73 31.10 0.0
4 9 4 353.52 9.48 19.06 180.0
5 9 4 268.17 9.97 16.81 0.0
-7 10 4 59.85 5.40 8.15 0.0
-6 10 4 20.92 4.70 4.79 180.0
-5 10 4 30.44 3.42 5.80 0.0
-4 10 4 210.92 9.22 14.96 180.0
-3 10 4 570.66 20.02 24.52 0.0
-2 10 4 24.18 2.84 3.89 180.0
-1 10 4 423.13 10.55 20.52 0.0
0 10 4 122.80 4.86 10.26 180.0
1 10 4 75.23 4.85 8.83 0.0
2 10 4 640.81 15.23 26.10 180.0
3 10 4 622.32 14.94 24.57 0.0
4 10 4 511.89 15.81 23.09 180.0
5 10 4 365.35 17.12 18.91 0.0
-7 11 4 0.65 4.01 2.35 0.0
-6 11 4 0.00 3.04 2.55 180.0
-5 11 4 48.72 3.94 7.31 0.0
-4 11 4 206.07 9.10 14.71 180.0
-3 11 4 13.45 2.78 4.37 0.0
-2 11 4 225.54 7.19 15.62 180.0
-1 11 4 154.99 5.74 12.06 0.0
0 11 4 0.26 2.04 0.71 180.0
1 11 4 162.68 6.03 12.30 0.0
2 11 4 106.83 5.78 10.43 180.0
3 11 4 198.25 8.45 15.30 0.0
4 11 4 197.40 8.74 14.23 180.0
-6 12 4 4.25 3.51 2.18 0.0
-5 12 4 0.00 2.82 0.43 0.0
-4 12 4 84.84 7.90 8.90 0.0
-3 12 4 125.58 5.80 11.13 180.0
-2 12 4 136.34 5.85 11.60 0.0
-1 12 4 484.20 12.23 21.31 180.0
0 12 4 101.84 6.10 9.54 0.0
1 12 4 10.22 3.64 3.99 180.0
2 12 4 0.00 3.20 1.37 180.0
3 12 4 4.54 3.63 1.28 0.0
-5 13 4 286.70 10.75 15.68 180.0
-4 13 4 294.67 10.56 16.40 0.0
-3 13 4 191.84 8.84 13.92 180.0
-2 13 4 451.90 14.55 21.20 0.0
-1 13 4 428.74 20.02 21.21 180.0
0 13 4 339.49 14.08 19.00 0.0
1 13 4 167.73 8.25 12.33 180.0
2 13 4 234.73 9.97 16.06 0.0
-4 14 4 256.85 10.96 15.75 0.0
-3 14 4 309.85 11.85 16.90 180.0
-2 14 4 403.30 13.82 19.46 0.0
-1 14 4 442.53 15.63 21.33 180.0
0 14 4 235.59 10.44 15.51 0.0
-1 -15 5 114.99 6.94 10.58 180.0
0 -15 5 11.45 3.46 3.93 0.0
1 -15 5 79.74 5.92 8.84 180.0
2 -15 5 39.30 4.30 6.50 0.0
3 -15 5 129.08 9.08 11.22 180.0
-2 -14 5 396.96 11.03 20.26 0.0
-1 -14 5 167.93 6.68 13.55 180.0
0 -14 5 429.07 11.18 20.67 0.0
1 -14 5 319.15 8.15 17.77 180.0
2 -14 5 516.69 12.67 23.17 0.0
3 -14 5 259.08 8.27 17.06 180.0
4 -14 5 90.28 5.61 8.69 0.0
5 -14 5 71.42 5.85 8.57 180.0
-3 -13 5 377.04 10.68 19.25 180.0
-2 -13 5 346.62 8.66 18.94 0.0
-1 -13 5 767.10 15.21 27.92 180.0
0 -13 5 417.71 8.70 20.65 0.0
1 -13 5 824.14 15.88 28.54 180.0
2 -13 5 380.63 9.51 20.28 0.0
3 -13 5 189.68 6.07 13.44 180.0
4 -13 5 502.01 19.77 22.11 0.0
5 -13 5 245.24 8.13 15.64 180.0
6 -13 5 145.24 7.13 11.80 0.0
-4 -12 5 169.94 6.28 12.17 0.0
-3 -12 5 217.36 6.63 14.54 180.0
-2 -12 5 481.64 10.63 22.38 0.0
-1 -12 5 303.63 6.92 17.42 180.0
0 -12 5 885.08 15.30 30.05 0.0
1 -12 5 111.99 4.21 11.69 180.0
2 -12 5 0.00 2.14 0.74 0.0
3 -12 5 230.97 6.33 15.40 180.0
4 -12 5 146.67 6.92 12.58 0.0
5 -12 5 168.97 6.16 13.08 180.0
6 -12 5 119.84 8.77 10.56 0.0
-5 -11 5 1.69 3.35 0.85 180.0
-4 -11 5 96.18 4.45 9.74 0.0
-3 -11 5 272.41 7.18 16.61 180.0
-2 -11 5 0.00 1.98 0.27 0.0
-1 -11 5 454.85 8.83 20.98 180.0
0 -11 5 53.26 2.90 7.13 0.0
1 -11 5 111.92 4.08 11.02 0.0
2 -11 5 103.27 3.64 10.65 0.0
3 -11 5 68.55 3.52 9.07 180.0
4 -11 5 99.32 4.01 10.35 0.0
5 -11 5 77.99 6.07 8.61 180.0
6 -11 5 50.29 5.54 6.98 0.0
7 -11 5 99.70 5.68 9.16 180.0
-5 -10 5 38.24 3.70 6.44 0.0
-4 -10 5 0.54 2.33 1.62 180.0
-3 -10 5 131.40 4.54 11.91 0.0
-2 -10 5 7.61 2.19 3.57 0.0
-1 -10 5 50.79 2.88 6.92 0.0
0 -10 5 388.84 7.66 19.08 180.0
1 -10 5 0.00 1.85 2.09 180.0
2 -10 5 86.33 3.26 10.08 180.0
3 -10 5 56.28 2.99 8.01 180.0
4 -10 5 0.53 1.81 1.72 0.0
5 -10 5 3.10 3.84 3.53 0.0
6 -10 5 0.00 2.79 0.45 0.0
7 -10 5 0.00 3.83 1.50 0.0
-6 -9 5 190.35 9.55 13.62 180.0
-5 -9 5 373.41 11.02 19.40 0.0
-4 -9 5 1065.12 18.77 32.36 180.0
-3 -9 5 691.91 12.25 25.81 0.0
-2 -9 5 1042.64 17.21 33.01 180.0
-1 -9 5 2520.16 38.47 49.37 0.0
0 -9 5 171.55 4.52 12.91 180.0
1 -9 5 1130.09 15.78 33.57 0.0
2 -9 5 461.48 7.37 21.60 180.0
3 -9 5 853.07 11.67 29.38 0.0
4 -9 5 263.95 5.06 16.68 180.0
5 -9 5 114.69 8.23 10.74 0.0
6 -9 5 83.81 4.33 9.85 180.0
7 -9 5 35.61 4.46 7.76 0.0
-6 -8 5 382.87 11.40 19.46 180.0
-5 -8 5 801.39 19.37 28.66 0.0
-4 -8 5 933.58 18.65 30.84 180.0
-3 -8 5 1543.05 24.48 39.37 0.0
-2 -8 5 3819.12 57.63 61.33 180.0
-1 -8 5 1732.06 24.84 41.92 0.0
0 -8 5 4186.40 57.67 63.52 180.0
1 -8 5 1289.14 17.70 35.86 0.0
2 -8 5 2370.75 31.59 48.86 180.0
3 -8 5 1035.05 14.17 32.59 0.0
4 -8 5 575.63 8.82 24.49 180.0
5 -8 5 468.43 9.00 21.99 0.0
6 -8 5 397.40 9.67 19.32 180.0
7 -8 5 98.21 6.83 9.91 0.0
8 -8 5 40.06 15.00 6.12 180.0
-7 -7 5 91.75 8.33 9.29 0.0
-6 -7 5 206.78 7.80 13.47 180.0
-5 -7 5 407.71 9.75 20.15 0.0
-4 -7 5 567.84 11.13 24.29 180.0
-3 -7 5 599.39 11.91 23.54 0.0
-2 -7 5 501.40 8.94 23.35 180.0
-1 -7 5 1497.87 21.46 38.08 0.0
0 -7 5 2761.91 38.48 51.46 180.0
1 -7 5 7837.98 95.64 87.24 0.0
2 -7 5 2155.62 28.49 47.23 180.0
3 -7 5 1050.69 14.57 32.08 0.0
4 -7 5 466.39 6.60 21.61 180.0
5 -7 5 120.87 3.51 11.50 0.0
6 -7 5 285.91 7.51 15.78 180.0
7 -7 5 209.91 21.08 12.58 0.0
8 -7 5 61.89 10.51 6.02 180.0
-7 -6 5 0.00 4.54 0.18 0.0
-6 -6 5 0.00 3.19 0.66 0.0
-5 -6 5 299.06 7.22 17.70 0.0
-4 -6 5 90.99 4.06 8.80 180.0
-3 -6 5 789.38 16.64 27.94 0.0
-2 -6 5 290.75 5.26 17.76 180.0
-1 -6 5 9.60 2.30 3.29 0.0
0 -6 5 2462.81 31.85 47.19 180.0
1 -6 5 456.48 6.40 21.29 0.0
2 -6 5 188.83 3.34 15.28 180.0
3 -6 5 735.35 9.56 27.15 0.0
4 -6 5 261.95 4.09 15.79 180.0
5 -6 5 127.83 3.50 11.36 0.0
6 -6 5 209.73 7.19 14.03 180.0
7 -6 5 196.84 18.32 12.46 0.0
8 -6 5 251.88 17.72 14.78 180.0
-7 -5 5 309.16 9.94 17.56 180.0
-6 -5 5 69.03 4.28 8.72 0.0
-5 -5 5 1180.39 23.04 34.18 180.0
-4 -5 5 110.80 4.32 10.35 0.0
-3 -5 5 503.81 9.87 22.35 180.0
-2 -5 5 2062.64 31.22 43.67 0.0
-1 -5 5 43.24 1.66 7.11 0.0
0 -5 5 290.85 4.59 16.06 0.0
1 -5 5 760.37 9.86 28.02 180.0
2 -5 5 108.38 2.85 10.55 0.0
3 -5 5 213.20 3.33 15.42 180.0
4 -5 5 49.52 3.00 7.18 180.0
5 -5 5 61.67 2.68 7.86 0.0
6 -5 5 13.44 3.71 2.92 180.0
7 -5 5 14.23 8.48 2.25 0.0
8 -5 5 26.84 6.61 4.57 0.0
-8 -4 5 450.23 15.82 20.35 0.0
-7 -4 5 170.52 7.60 13.01 180.0
-6 -4 5 931.84 18.57 30.70 0.0
-5 -4 5 370.40 8.75 19.78 180.0
-4 -4 5 543.69 11.39 23.13 0.0
-3 -4 5 3055.16 51.55 54.52 180.0
-2 -4 5 5182.47 86.19 70.50 0.0
-1 -4 5 10671.68 137.83 97.81 180.0
0 -4 5 9226.45 112.25 87.97 0.0
1 -4 5 2033.65 22.01 44.52 180.0
2 -4 5 2480.09 31.22 49.18 0.0
3 -4 5 696.06 10.09 25.26 180.0
4 -4 5 1000.78 14.56 32.05 0.0
5 -4 5 78.93 3.56 8.76 180.0
6 -4 5 50.86 5.05 6.17 0.0
7 -4 5 39.75 8.93 5.53 180.0
8 -4 5 67.46 7.50 8.11 0.0
-8 -3 5 126.44 8.63 10.15 0.0
-7 -3 5 539.70 15.72 22.76 180.0
-6 -3 5 412.97 11.87 21.37 0.0
-5 -3 5 930.99 21.32 30.08 180.0
-4 -3 5 929.67 16.18 30.73 0.0
-3 -3 5 333.46 6.96 18.33 180.0
-2 -3 5 4386.56 66.26 68.01 0.0
-1 -3 5 14605.38 197.52 117.01 180.0
0 -3 5 8417.86 102.09 89.62 0.0
1 -3 5 7206.71 92.95 83.63 180.0
2 -3 5 1127.18 14.86 33.43 0.0
3 -3 5 1411.05 18.53 37.90 180.0
4 -3 5 383.16 6.87 19.95 0.0
5 -3 5 1037.39 18.48 32.03 180.0
6 -3 5 562.19 14.74 23.16 0.0
7 -3 5 510.73 14.23 22.16 180.0
8 -3 5 52.73 7.10 6.93 0.0
-8 -2 5 99.67 6.24 9.34 0.0
-7 -2 5 66.43 4.81 8.52 180.0
-6 -2 5 296.98 7.59 17.13 0.0
-5 -2 5 655.89 13.32 26.95 180.0
-4 -2 5 960.65 17.25 30.67 0.0
-3 -2 5 1317.38 22.85 37.83 180.0
-2 -2 5 1466.02 25.00 37.08 0.0
-1 -2 5 2112.06 31.55 46.38 180.0
0 -2 5 1492.79 17.41 40.12 0.0
1 -2 5 2151.84 26.62 44.43 180.0
2 -2 5 4165.35 55.56 65.88 0.0
3 -2 5 1445.01 19.71 39.45 180.0
4 -2 5 1072.91 16.22 32.12 0.0
5 -2 5 259.78 6.02 16.08 180.0
6 -2 5 454.84 12.38 20.84 0.0
7 -2 5 386.05 11.58 19.16 180.0
8 -2 5 144.90 10.12 10.23 0.0
-8 -1 5 0.00 3.48 0.38 0.0
-7 -1 5 24.50 3.13 5.04 180.0
-6 -1 5 8.48 2.44 3.56 0.0
-5 -1 5 1.82 2.07 1.70 0.0
-4 -1 5 281.14 5.92 16.66 0.0
-3 -1 5 542.93 9.67 23.23 180.0
-2 -1 5 4348.07 72.09 64.30 0.0
-1 -1 5 1924.35 24.41 42.10 180.0
0 -1 5 3533.12 48.34 57.72 0.0
1 -1 5 480.89 8.40 21.80 180.0
2 -1 5 135.33 3.14 11.19 0.0
3 -1 5 2423.48 33.67 48.89 180.0
4 -1 5 786.63 12.55 28.76 0.0
5 -1 5 283.72 6.31 16.80 180.0
6 -1 5 319.84 10.81 17.65 0.0
7 -1 5 127.17 9.96 10.61 180.0
8 -1 5 104.20 8.61 8.96 0.0
-8 0 5 48.46 4.94 7.82 180.0
-7 0 5 67.10 4.09 8.16 0.0
-6 0 5 81.10 4.26 9.61 180.0
-5 0 5 27.53 2.40 5.95 0.0
-4 0 5 1652.89 25.80 41.25 180.0
-3 0 5 342.81 5.97 18.60 0.0
-2 0 5 1753.11 25.25 40.83 180.0
-1 0 5 20.61 1.03 6.34 0.0
0 0 5 1903.16 23.68 42.55 0.0
1 0 5 1.71 1.99 0.37 180.0
2 0 5 2.18 2.28 1.03 0.0
3 0 5 247.25 4.92 15.11 0.0
4 0 5 35.97 1.72 5.88 180.0
5 0 5 6.98 1.91 2.50 0.0
6 0 5 66.51 4.70 7.70 0.0
7 0 5 128.15 7.09 10.75 180.0
8 0 5 50.61 6.57 5.85 0.0
-8 1 5 237.78 12.85 15.75 180.0
-7 1 5 513.41 14.78 23.99 0.0
-6 1 5 406.67 10.71 21.11 180.0
-5 1 5 1046.61 21.51 33.93 0.0
-4 1 5 293.77 6.28 18.65 180.0
-3 1 5 802.35 12.22 30.07 0.0
-2 1 5 3459.72 49.14 59.30 180.0
-1 1 5 6403.52 90.94 80.24 0.0
0 1 5 5086.52 90.33 71.48 180.0
1 1 5 73.38 9.37 7.06 180.0
2 1 5 873.08 26.55 30.24 180.0
3 1 5 1.34 3.40 1.15 0.0
4 1 5 430.33 6.74 19.63 180.0
5 1 5 672.39 13.69 26.25 0.0
6 1 5 42.79 3.80 6.57 180.0
7 1 5 1.44 3.53 2.05 0.0
8 1 5 0.57 6.40 1.52 180.0
-8 2 5 169.86 8.56 13.86 180.0
-7 2 5 145.22 6.22 12.65 0.0
-6 2 5 814.61 25.94 30.52 180.0
-5 2 5 2029.12 48.14 47.26 0.0
-4 2 5 2824.35 50.23 54.22 180.0
-3 2 5 3118.96 44.57 57.64 0.0
-2 2 5 5741.24 64.86 74.00 180.0
-1 2 5 17792.77 219.27 130.28 0.0
0 2 5 7915.12 125.57 88.03 180.0
1 2 5 17947.45 672.35 130.48 0.0
2 2 5 3758.17 107.22 61.92 180.0
3 2 5 1863.48 54.70 43.57 0.0
4 2 5 1672.55 31.21 40.97 180.0
5 2 5 375.57 10.06 19.01 0.0
6 2 5 519.86 13.51 22.94 180.0
7 2 5 228.38 8.47 14.69 0.0
8 2 5 103.35 8.43 9.14 180.0
-8 3 5 123.81 11.89 10.13 180.0
-7 3 5 38.36 3.82 6.74 0.0
-6 3 5 17.64 2.42 4.10 180.0
-5 3 5 342.83 8.91 19.21 0.0
-4 3 5 967.10 16.18 31.81 180.0
-3 3 5 3009.37 36.57 55.47 0.0
-2 3 5 9858.74 110.98 96.92 180.0
-1 3 5 2454.88 28.13 47.18 0.0
0 3 5 5811.51 92.24 74.71 180.0
1 3 5 2074.26 54.46 43.83 0.0
2 3 5 1109.36 33.33 32.99 180.0
3 3 5 3019.23 67.60 55.50 0.0
4 3 5 1266.70 21.29 36.23 180.0
5 3 5 1054.17 20.68 32.89 0.0
6 3 5 494.69 13.02 22.39 180.0
7 3 5 288.43 12.18 16.95 0.0
-8 4 5 15.71 4.48 3.65 180.0
-7 4 5 0.00 2.16 1.64 0.0
-6 4 5 30.81 2.57 5.94 180.0
-5 4 5 6.85 1.43 2.83 0.0
-4 4 5 0.97 1.15 1.41 180.0
-3 4 5 108.25 3.18 10.36 0.0
-2 4 5 158.09 2.65 12.05 180.0
-1 4 5 1501.09 19.85 38.35 0.0
0 4 5 1694.70 22.76 39.49 180.0
1 4 5 264.00 5.49 16.59 0.0
2 4 5 68.62 3.58 7.74 180.0
3 4 5 59.01 2.54 7.79 0.0
4 4 5 860.86 16.87 30.27 180.0
5 4 5 309.17 7.43 17.78 0.0
6 4 5 253.36 8.18 16.07 180.0
7 4 5 183.37 12.31 12.96 0.0
-8 5 5 151.40 6.82 10.75 0.0
-7 5 5 99.34 4.54 10.10 180.0
-6 5 5 70.75 3.68 8.09 0.0
-5 5 5 4.18 1.59 1.42 0.0
-4 5 5 0.00 1.09 1.22 180.0
-3 5 5 336.38 5.70 18.28 180.0
-2 5 5 1315.60 16.89 35.54 0.0
-1 5 5 311.60 4.21 18.05 180.0
0 5 5 25.50 1.16 4.09 180.0
1 5 5 18.93 1.32 3.67 180.0
2 5 5 380.51 8.59 19.28 0.0
3 5 5 17.27 1.77 4.44 0.0
4 5 5 71.02 3.15 8.34 0.0
5 5 5 5.62 3.62 3.03 0.0
6 5 5 16.17 2.73 4.10 180.0
7 5 5 57.90 6.07 6.99 0.0
-8 6 5 102.78 7.70 8.97 0.0
-7 6 5 161.58 5.53 12.62 180.0
-6 6 5 319.27 7.52 18.46 0.0
-5 6 5 853.46 15.99 29.65 180.0
-4 6 5 906.10 13.75 29.92 0.0
-3 6 5 1175.96 16.50 33.28 180.0
-2 6 5 1917.70 23.48 43.32 0.0
-1 6 5 1159.08 14.66 31.73 180.0
0 6 5 1315.11 20.90 35.50 0.0
1 6 5 2436.31 63.83 46.40 180.0
2 6 5 139.20 7.91 11.08 0.0
3 6 5 646.27 13.05 25.53 180.0
4 6 5 3.05 1.90 1.36 0.0
5 6 5 39.36 2.77 6.06 180.0
6 6 5 4.56 4.40 2.23 0.0
-8 7 5 200.12 7.65 13.30 0.0
-7 7 5 145.74 6.30 12.03 180.0
-6 7 5 223.79 6.39 14.72 0.0
-5 7 5 721.68 12.49 27.30 180.0
-4 7 5 1357.45 19.93 36.67 0.0
-3 7 5 1234.33 18.69 34.79 180.0
-2 7 5 673.94 11.03 25.35 0.0
-1 7 5 1699.82 29.36 40.04 180.0
0 7 5 3420.75 53.16 55.32 0.0
1 7 5 1564.82 31.71 38.71 180.0
2 7 5 5922.34 146.82 75.70 0.0
3 7 5 1592.24 33.59 39.50 180.0
4 7 5 787.71 16.03 28.12 0.0
5 7 5 381.43 8.97 19.83 180.0
6 7 5 120.43 5.96 11.41 0.0
-8 8 5 98.14 6.76 9.80 0.0
-7 8 5 191.35 7.51 13.98 180.0
-6 8 5 222.38 7.76 15.07 0.0
-5 8 5 306.61 6.74 17.39 180.0
-4 8 5 464.06 11.38 22.15 0.0
-3 8 5 250.40 5.15 15.12 180.0
-2 8 5 839.12 12.77 29.05 0.0
-1 8 5 2130.34 43.90 43.34 180.0
0 8 5 94.24 3.49 9.18 0.0
1 8 5 1239.00 26.34 33.54 180.0
2 8 5 548.24 15.45 23.77 0.0
3 8 5 288.08 7.77 17.62 180.0
4 8 5 495.27 11.96 22.66 0.0
5 8 5 266.04 8.50 16.44 180.0
-7 9 5 15.71 3.44 4.15 180.0
-6 9 5 55.79 4.08 7.54 0.0
-5 9 5 142.80 5.70 12.35 180.0
-4 9 5 85.36 4.41 9.70 0.0
-3 9 5 262.58 7.31 16.77 180.0
-2 9 5 709.25 15.14 25.22 0.0
-1 9 5 134.12 5.17 13.23 180.0
0 9 5 737.91 16.22 26.26 0.0
1 9 5 620.95 17.50 24.59 180.0
2 9 5 84.47 4.78 8.92 0.0
3 9 5 299.75 8.17 16.78 180.0
4 9 5 155.24 6.94 12.82 0.0
5 9 5 249.16 9.49 16.47 180.0
-7 10 5 53.19 5.16 6.70 0.0
-6 10 5 63.79 4.46 7.90 180.0
-5 10 5 15.38 3.13 4.32 0.0
-4 10 5 73.98 4.39 10.01 0.0
-3 10 5 304.28 8.24 16.98 180.0
-2 10 5 3.20 2.28 2.34 0.0
-1 10 5 37.87 3.65 6.60 0.0
0 10 5 0.20 2.45 1.60 0.0
1 10 5 64.37 4.48 7.14 0.0
2 10 5 3.07 2.28 2.10 180.0
3 10 5 0.27 2.92 2.73 180.0
4 10 5 86.95 5.82 9.24 0.0
-6 11 5 291.18 11.25 16.16 180.0
-5 11 5 181.70 6.73 13.42 0.0
-4 11 5 100.81 5.12 9.77 180.0
-3 11 5 184.89 9.60 12.19 0.0
-2 11 5 464.57 11.77 21.01 180.0
-1 11 5 426.74 10.90 20.49 0.0
0 11 5 457.11 14.20 21.46 180.0
1 11 5 321.05 10.83 19.15 0.0
2 11 5 243.72 9.38 15.11 180.0
3 11 5 18.96 3.79 4.86 0.0
-5 12 5 283.64 10.56 16.14 0.0
-4 12 5 395.47 13.39 19.88 180.0
-3 12 5 639.14 15.61 24.87 0.0
-2 12 5 765.11 17.89 26.93 180.0
-1 12 5 784.92 22.78 27.15 0.0
0 12 5 689.43 28.23 26.60 180.0
1 12 5 568.41 17.72 23.05 0.0
2 12 5 255.29 10.04 17.07 180.0
-4 13 5 297.98 12.17 17.14 180.0
-3 13 5 263.87 10.70 16.47 0.0
-2 13 5 325.35 17.19 17.95 180.0
-1 13 5 427.58 20.09 21.55 0.0
0 13 5 423.43 19.67 20.48 180.0
1 13 5 148.78 7.95 12.92 0.0
-2 14 5 51.51 8.21 7.47 180.0
-1 14 5 165.38 12.10 11.81 0.0
0 -15 6 374.20 12.35 19.26 180.0
1 -15 6 181.85 7.24 14.06 0.0
2 -15 6 185.36 8.79 13.19 180.0
3 -15 6 381.45 15.60 18.90 0.0
-2 -14 6 57.10 4.62 7.93 180.0
-1 -14 6 528.00 13.11 22.41 0.0
0 -14 6 209.21 6.56 15.16 180.0
1 -14 6 219.73 7.57 14.70 0.0
2 -14 6 412.49 10.87 20.67 180.0
3 -14 6 165.55 6.97 12.99 0.0
4 -14 6 41.08 4.88 6.58 180.0
-3 -13 6 0.00 3.61 0.31 180.0
-2 -13 6 437.70 11.27 20.64 180.0
-1 -13 6 202.95 6.30 14.28 0.0
0 -13 6 140.88 5.27 11.87 180.0
1 -13 6 287.56 7.48 16.89 0.0
2 -13 6 106.42 5.31 9.77 180.0
3 -13 6 12.67 3.20 4.33 0.0
4 -13 6 26.54 4.23 4.94 180.0
5 -13 6 35.47 4.65 5.94 0.0
-4 -12 6 182.08 6.68 13.56 0.0
-3 -12 6 75.05 4.20 8.49 0.0
-2 -12 6 0.00 2.18 0.19 180.0
-1 -12 6 41.28 2.98 6.63 0.0
0 -12 6 100.26 4.16 10.26 180.0
1 -12 6 0.00 2.23 2.00 180.0
2 -12 6 3.02 2.41 3.38 0.0
3 -12 6 0.00 2.78 2.39 0.0
4 -12 6 13.80 3.71 5.11 180.0
5 -12 6 33.93 3.66 5.78 0.0
6 -12 6 3.12 3.56 2.94 180.0
-5 -11 6 555.93 14.81 23.44 180.0
-4 -11 6 77.50 4.08 8.19 0.0
-3 -11 6 388.50 9.13 19.46 180.0
-2 -11 6 226.29 5.83 14.69 0.0
-1 -11 6 144.78 4.68 12.31 180.0
0 -11 6 221.52 5.60 14.40 0.0
1 -11 6 329.57 7.08 18.02 180.0
2 -11 6 155.02 5.00 13.02 0.0
3 -11 6 2.00 3.35 2.06 180.0
4 -11 6 32.50 3.05 6.10 0.0
5 -11 6 92.91 4.74 10.13 180.0
6 -11 6 8.00 3.45 4.17 0.0
7 -11 6 4.51 3.67 3.58 180.0
-5 -10 6 142.11 5.73 12.66 180.0
-4 -10 6 898.98 18.10 30.36 0.0
-3 -10 6 691.07 12.47 25.48 180.0
-2 -10 6 1064.49 17.67 33.28 0.0
-1 -10 6 1782.07 28.02 41.73 180.0
0 -10 6 1739.64 27.30 41.34 0.0
1 -10 6 2432.26 37.31 49.45 180.0
2 -10 6 560.16 8.82 23.79 0.0
3 -10 6 423.55 7.63 20.06 180.0
4 -10 6 360.97 10.45 19.20 0.0
5 -10 6 190.84 7.54 13.73 180.0
6 -10 6 175.33 8.87 13.77 0.0
7 -10 6 26.22 5.96 5.99 180.0
-6 -9 6 40.49 6.00 6.58 0.0
-5 -9 6 530.37 14.34 23.12 180.0
-4 -9 6 476.56 9.74 21.73 0.0
-3 -9 6 899.57 15.27 30.07 180.0
-2 -9 6 1042.61 17.18 32.23 0.0
-1 -9 6 187.01 4.88 13.37 180.0
0 -9 6 2421.73 34.21 49.36 0.0
1 -9 6 352.02 5.96 19.71 180.0
2 -9 6 1709.57 23.31 41.70 0.0
3 -9 6 1970.17 26.89 44.31 180.0
4 -9 6 592.67 10.90 24.80 0.0
5 -9 6 398.95 9.61 19.54 180.0
6 -9 6 162.43 6.42 12.36 0.0
7 -9 6 79.86 8.45 8.37 180.0
-6 -8 6 82.04 5.61 8.97 0.0
-5 -8 6 66.42 4.85 8.21 180.0
-4 -8 6 243.06 6.12 15.86 0.0
-3 -8 6 1509.31 23.91 39.08 180.0
-2 -8 6 76.84 3.27 9.27 0.0
-1 -8 6 2940.18 40.95 53.16 180.0
0 -8 6 231.67 4.65 15.05 0.0
1 -8 6 945.44 13.32 31.54 180.0
2 -8 6 1178.56 16.30 34.30 0.0
3 -8 6 1048.12 14.74 32.40 180.0
4 -8 6 664.10 10.81 25.93 0.0
5 -8 6 235.88 5.48 14.87 180.0
6 -8 6 169.17 5.15 12.60 0.0
7 -8 6 35.27 7.04 5.73 180.0
-7 -7 6 22.09 5.54 5.58 0.0
-6 -7 6 102.98 6.04 10.40 180.0
-5 -7 6 142.75 5.58 12.84 0.0
-4 -7 6 31.84 3.06 5.40 0.0
-3 -7 6 706.07 13.29 25.58 0.0
-2 -7 6 171.74 4.31 12.20 0.0
-1 -7 6 276.81 5.14 15.64 0.0
0 -7 6 145.44 3.33 12.36 0.0
1 -7 6 173.43 3.50 12.87 180.0
2 -7 6 18.50 1.37 3.60 0.0
3 -7 6 6.29 1.20 1.73 180.0
4 -7 6 2.31 1.31 2.38 0.0
5 -7 6 70.35 3.45 8.73 180.0
6 -7 6 96.02 5.28 8.89 0.0
7 -7 6 37.94 12.28 6.24 180.0
8 -7 6 28.65 6.84 4.37 0.0
-7 -6 6 365.12 11.20 18.49 0.0
-6 -6 6 856.24 20.75 29.37 180.0
-5 -6 6 530.55 10.81 23.28 0.0
-4 -6 6 1237.82 23.95 34.36 180.0
-3 -6 6 263.57 7.15 16.50 0.0
-2 -6 6 2096.20 31.97 44.95 180.0
-1 -6 6 1081.82 15.73 30.87 0.0
0 -6 6 2245.22 29.30 45.68 180.0
1 -6 6 1446.68 18.35 37.46 0.0
2 -6 6 1126.57 13.76 31.24 180.0
3 -6 6 682.32 8.88 26.53 0.0
4 -6 6 64.79 4.83 9.03 180.0
5 -6 6 125.54 5.09 11.24 0.0
6 -6 6 89.57 5.14 9.43 180.0
7 -6 6 0.00 3.66 0.56 180.0
8 -6 6 0.00 6.19 0.86 180.0
-7 -5 6 306.02 12.65 17.31 0.0
-6 -5 6 610.64 18.04 23.80 180.0
-5 -5 6 1345.06 27.49 36.99 0.0
-4 -5 6 684.61 14.13 26.41 180.0
-3 -5 6 1496.63 26.28 37.82 0.0
-2 -5 6 704.15 11.57 27.24 180.0
-1 -5 6 2000.56 28.06 44.02 0.0
0 -5 6 3758.32 46.25 60.90 180.0
1 -5 6 9000.31 109.71 92.45 0.0
2 -5 6 8697.33 98.42 92.11 180.0
3 -5 6 1553.03 21.79 39.20 0.0
4 -5 6 728.86 11.06 26.92 180.0
5 -5 6 135.41 5.16 11.66 0.0
6 -5 6 109.73 5.56 10.83 180.0
7 -5 6 269.47 9.70 16.32 0.0
8 -5 6 20.53 6.49 4.12 180.0
-8 -4 6 144.94 10.68 11.29 180.0
-7 -4 6 184.40 7.41 12.87 0.0
-6 -4 6 289.72 7.87 16.72 180.0
-5 -4 6 498.64 11.04 22.40 0.0
-4 -4 6 1325.01 25.11 36.88 180.0
-3 -4 6 1029.31 18.42 32.24 0.0
-2 -4 6 3077.26 45.98 55.45 180.0
-1 -4 6 646.59 9.21 26.39 0.0
0 -4 6 421.59 6.25 20.73 180.0
1 -4 6 3983.16 44.62 64.92 0.0
2 -4 6 654.46 9.80 27.07 180.0
3 -4 6 3535.51 45.48 59.12 0.0
4 -4 6 832.80 13.51 29.69 180.0
5 -4 6 193.75 6.00 14.33 0.0
6 -4 6 438.38 10.73 20.54 180.0
7 -4 6 164.48 7.61 12.02 0.0
8 -4 6 142.83 10.19 11.50 180.0
-8 -3 6 4.37 4.88 1.89 180.0
-7 -3 6 27.33 3.93 5.25 0.0
-6 -3 6 49.64 3.46 6.11 180.0
-5 -3 6 166.87 5.84 13.21 0.0
-4 -3 6 87.07 3.27 9.28 180.0
-3 -3 6 909.93 16.32 29.86 0.0
-2 -3 6 1655.33 25.75 38.62 180.0
-1 -3 6 2069.92 27.27 44.06 0.0
0 -3 6 9313.70 105.45 93.35 180.0
1 -3 6 356.47 5.16 18.55 0.0
2 -3 6 3639.34 46.61 59.44 180.0
3 -3 6 654.26 9.72 25.56 0.0
4 -3 6 361.00 7.29 18.95 180.0
5 -3 6 712.23 13.28 26.88 0.0
6 -3 6 397.38 10.34 19.63 180.0
7 -3 6 280.47 13.53 16.08 0.0
8 -3 6 68.38 7.43 7.16 180.0
-8 -2 6 56.01 5.06 6.88 0.0
-7 -2 6 35.04 3.46 6.38 180.0
-6 -2 6 16.54 2.77 3.99 0.0
-5 -2 6 32.39 2.83 5.89 180.0
-4 -2 6 50.07 2.44 6.83 180.0
-3 -2 6 47.15 2.42 6.70 0.0
-2 -2 6 1433.38 24.51 35.84 0.0
-1 -2 6 9.29 1.16 2.22 0.0
0 -2 6 352.38 5.80 17.34 0.0
1 -2 6 1895.86 24.47 42.69 0.0
2 -2 6 900.59 13.96 30.86 180.0
3 -2 6 460.79 7.68 22.01 0.0
4 -2 6 38.86 1.84 5.90 180.0
5 -2 6 51.34 2.81 7.30 180.0
6 -2 6 188.51 6.36 13.03 180.0
7 -2 6 77.49 6.33 7.82 0.0
8 -2 6 35.76 7.32 5.14 180.0
-8 -1 6 46.40 4.99 7.85 0.0
-7 -1 6 169.01 7.22 13.21 180.0
-6 -1 6 531.19 11.59 24.55 0.0
-5 -1 6 1077.33 20.74 34.16 180.0
-4 -1 6 419.86 8.22 20.88 0.0
-3 -1 6 68.96 2.79 8.77 180.0
-2 -1 6 249.88 5.21 16.00 0.0
-1 -1 6 2316.06 30.44 48.83 180.0
0 -1 6 438.46 7.17 20.64 0.0
1 -1 6 2729.57 44.99 51.05 180.0
2 -1 6 196.81 4.25 14.35 0.0
3 -1 6 606.90 10.75 25.05 0.0
4 -1 6 142.39 3.41 12.08 0.0
5 -1 6 0.10 1.89 0.15 180.0
6 -1 6 35.27 3.89 6.57 0.0
7 -1 6 16.17 3.82 4.33 180.0
8 -1 6 9.84 5.43 0.47 180.0
-8 0 6 234.27 11.48 14.84 0.0
-7 0 6 283.60 7.93 17.31 180.0
-6 0 6 597.88 13.53 25.66 0.0
-5 0 6 1573.58 29.29 40.47 180.0
-4 0 6 2011.66 34.52 45.54 0.0
-3 0 6 3142.74 50.03 57.25 180.0
-2 0 6 4442.27 67.96 66.45 0.0
-1 0 6 1907.87 25.21 43.74 180.0
0 0 6 6121.67 83.91 77.20 0.0
1 0 6 7485.94 165.17 83.17 180.0
2 0 6 3245.01 93.10 57.14 0.0
3 0 6 4233.29 94.26 65.73 180.0
4 0 6 735.19 11.81 27.30 0.0
5 0 6 411.63 8.38 20.76 180.0
6 0 6 178.31 6.81 13.42 0.0
7 0 6 55.88 7.39 7.10 180.0
8 0 6 78.35 9.02 7.78 0.0
-8 1 6 324.69 11.63 18.57 0.0
-7 1 6 480.88 20.20 22.37 180.0
-6 1 6 631.40 19.70 26.13 0.0
-5 1 6 392.85 10.23 20.65 180.0
-4 1 6 455.31 8.49 20.19 0.0
-3 1 6 1615.69 23.64 41.43 180.0
-2 1 6 3083.99 38.04 54.99 0.0
-1 1 6 13313.27 191.67 115.07 180.0
0 1 6 11520.19 178.38 105.60 0.0
1 1 6 5418.57 153.76 70.62 180.0
2 1 6 4154.90 118.47 64.98 0.0
3 1 6 3438.36 98.78 57.97 180.0
4 1 6 2240.62 37.72 47.86 0.0
5 1 6 1034.62 20.19 32.79 180.0
6 1 6 432.50 11.74 21.42 0.0
7 1 6 257.45 14.01 15.86 180.0
8 1 6 73.01 10.29 8.12 0.0
-8 2 6 64.48 5.86 7.47 0.0
-7 2 6 28.11 4.04 5.05 180.0
-6 2 6 241.81 10.28 16.63 0.0
-5 2 6 413.72 12.23 19.61 180.0
-4 2 6 148.01 4.92 12.51 0.0
-3 2 6 27.91 1.44 4.58 0.0
-2 2 6 1015.18 12.94 31.56 0.0
-1 2 6 1267.08 15.13 34.17 180.0
0 2 6 5205.78 82.65 71.81 0.0
1 2 6 1297.47 51.08 38.82 180.0
2 2 6 760.85 23.85 27.75 0.0
3 2 6 941.72 29.20 32.02 180.0
4 2 6 291.81 8.64 17.31 0.0
5 2 6 254.24 12.11 15.99 180.0
6 2 6 541.68 13.86 23.25 0.0
7 2 6 219.44 21.47 14.67 180.0
-8 3 6 47.26 4.50 6.63 180.0
-7 3 6 94.73 5.26 9.35 0.0
-6 3 6 137.36 4.69 11.62 180.0
-5 3 6 81.80 3.31 8.98 0.0
-4 3 6 11.25 1.38 3.57 180.0
-3 3 6 441.13 7.72 20.49 180.0
-2 3 6 4.56 1.20 1.67 0.0
-1 3 6 288.28 3.92 15.33 180.0
0 3 6 14.81 1.84 2.58 180.0
1 3 6 16.15 1.89 2.16 180.0
2 3 6 641.31 20.63 25.17 0.0
3 3 6 203.26 13.23 14.23 180.0
4 3 6 57.59 3.62 7.78 0.0
5 3 6 17.61 3.48 3.71 180.0
6 3 6 0.00 2.91 0.31 180.0
7 3 6 75.57 7.82 8.38 180.0
-8 4 6 160.42 8.78 11.53 180.0
-7 4 6 6.77 2.76 3.30 0.0
-6 4 6 256.51 8.45 15.71 180.0
-5 4 6 583.58 10.41 24.68 0.0
-4 4 6 497.60 8.38 23.52 180.0
-3 4 6 987.86 13.59 32.40 0.0
-2 4 6 365.09 7.52 18.96 180.0
-1 4 6 1100.88 13.06 30.94 0.0
0 4 6 1871.82 27.01 41.11 180.0
1 4 6 926.10 15.26 28.82 0.0
2 4 6 1615.52 63.89 39.64 180.0
3 4 6 163.56 12.59 12.76 0.0
4 4 6 24.34 5.59 3.95 0.0
5 4 6 61.69 3.15 7.67 0.0
6 4 6 21.07 4.36 2.96 0.0
7 4 6 0.00 4.48 1.14 180.0
-8 5 6 310.58 11.83 17.19 180.0
-7 5 6 480.60 11.29 21.61 0.0
-6 5 6 255.65 8.55 16.19 180.0
-5 5 6 454.42 12.32 21.57 0.0
-4 5 6 1131.14 16.09 33.15 180.0
-3 5 6 1673.30 23.68 41.64 0.0
-2 5 6 3520.06 57.36 58.97 180.0
-1 5 6 2390.58 29.99 45.94 0.0
0 5 6 103.16 4.10 10.04 180.0
1 5 6 2099.27 44.11 45.35 0.0
2 5 6 2336.25 64.62 46.54 180.0
3 5 6 1030.09 24.62 31.78 0.0
4 5 6 1611.98 30.60 40.23 180.0
5 5 6 625.78 12.98 25.44 0.0
6 5 6 210.71 6.14 15.04 180.0
-8 6 6 128.62 6.56 10.96 180.0
-7 6 6 224.59 11.36 15.04 0.0
-6 6 6 405.03 8.96 20.26 180.0
-5 6 6 905.52 15.07 30.57 0.0
-4 6 6 815.32 17.27 28.18 180.0
-3 6 6 954.45 14.08 30.67 0.0
-2 6 6 1924.20 35.36 41.62 180.0
-1 6 6 695.58 10.55 24.74 0.0
0 6 6 2040.03 29.62 42.86 180.0
1 6 6 2376.80 41.10 46.74 0.0
2 6 6 1008.97 26.08 30.54 180.0
3 6 6 856.80 22.41 28.81 0.0
4 6 6 968.29 19.09 32.10 180.0
5 6 6 344.85 8.17 19.13 0.0
6 6 6 328.07 11.24 18.38 180.0
-8 7 6 6.60 4.23 2.05 180.0
-7 7 6 0.00 3.45 0.64 180.0
-6 7 6 29.11 3.38 5.18 180.0
-5 7 6 374.78 16.37 19.00 0.0
-4 7 6 1038.65 16.90 32.29 180.0
-3 7 6 901.50 21.32 29.09 0.0
-2 7 6 111.08 6.15 11.27 180.0
-1 7 6 609.25 10.55 23.83 0.0
0 7 6 887.74 16.20 28.96 180.0
1 7 6 804.56 21.41 29.05 0.0
2 7 6 301.74 9.23 16.85 180.0
3 7 6 762.84 20.36 28.02 0.0
4 7 6 81.32 4.97 8.81 180.0
5 7 6 118.46 4.48 11.53 0.0
6 7 6 175.75 6.96 13.39 180.0
-7 8 6 0.37 3.76 0.71 180.0
-6 8 6 27.66 3.41 5.60 0.0
-5 8 6 27.19 3.10 4.86 180.0
-4 8 6 4.83 2.41 2.11 180.0
-3 8 6 61.98 4.38 8.09 0.0
-2 8 6 567.23 13.02 22.75 180.0
-1 8 6 877.60 16.43 28.77 0.0
0 8 6 1022.05 22.14 30.83 180.0
1 8 6 33.29 3.05 5.26 0.0
2 8 6 292.77 9.20 18.71 180.0
3 8 6 78.20 3.71 8.52 0.0
4 8 6 29.61 3.16 5.37 180.0
5 8 6 75.22 5.23 9.12 0.0
-7 9 6 104.18 6.83 9.88 180.0
-6 9 6 99.71 5.48 9.61 0.0
-5 9 6 271.54 8.09 16.71 180.0
-4 9 6 347.97 15.71 18.54 0.0
-3 9 6 77.52 4.40 8.82 180.0
-2 9 6 36.01 2.93 5.55 0.0
-1 9 6 3.67 2.01 1.79 0.0
0 9 6 104.50 5.28 11.02 0.0
1 9 6 123.92 5.68 10.85 180.0
2 9 6 297.53 11.28 17.28 0.0
3 9 6 241.35 6.97 15.76 180.0
4 9 6 13.58 3.18 3.29 0.0
-6 10 6 576.25 13.85 24.04 0.0
-5 10 6 741.72 25.22 27.31 180.0
-4 10 6 521.48 12.38 22.93 0.0
-3 10 6 493.80 12.34 21.85 180.0
-2 10 6 655.99 15.25 25.56 0.0
-1 10 6 1046.46 28.48 31.69 180.0
0 10 6 590.45 17.18 23.16 0.0
1 10 6 433.61 13.25 21.28 180.0
2 10 6 772.15 21.41 28.12 0.0
3 10 6 301.71 10.35 17.63 180.0
4 10 6 137.41 6.70 12.30 0.0
-6 11 6 179.97 8.68 12.92 0.0
-5 11 6 272.40 20.96 16.33 180.0
-4 11 6 361.84 10.38 18.56 0.0
-3 11 6 651.30 15.69 24.18 180.0
-2 11 6 1160.00 25.22 32.96 0.0
-1 11 6 1054.17 29.06 31.91 180.0
0 11 6 638.92 18.71 26.05 0.0
1 11 6 841.49 32.83 28.83 180.0
2 11 6 626.19 18.64 25.66 0.0
3 11 6 321.33 11.24 18.85 180.0
-5 12 6 7.28 5.45 4.17 180.0
-4 12 6 112.83 7.41 10.75 0.0
-3 12 6 400.09 13.50 19.83 180.0
-2 12 6 467.50 21.51 20.11 0.0
-1 12 6 212.39 12.81 14.67 180.0
0 12 6 191.96 11.60 13.94 0.0
1 12 6 261.48 13.80 16.44 180.0
2 12 6 231.07 9.47 16.35 0.0
-4 13 6 0.00 3.74 2.00 0.0
-3 13 6 0.00 5.87 3.12 180.0
-2 13 6 0.00 5.31 1.96 0.0
-1 13 6 2.79 5.31 2.44 180.0
0 13 6 23.57 5.94 4.41 0.0
1 -15 7 95.93 6.77 9.51 180.0
2 -15 7 156.76 8.12 12.68 0.0
-1 -14 7 108.86 6.77 10.71 180.0
0 -14 7 36.08 4.04 6.35 0.0
1 -14 7 131.31 6.07 11.15 180.0
2 -14 7 69.65 9.78 8.58 0.0
3 -14 7 73.21 5.72 8.63 180.0
4 -14 7 0.00 4.11 0.71 0.0
-3 -13 7 255.61 8.32 15.31 0.0
-2 -13 7 70.87 4.76 8.58 180.0
-1 -13 7 79.13 4.28 7.76 0.0
0 -13 7 0.00 2.98 1.17 180.0
1 -13 7 34.65 3.72 5.69 0.0
2 -13 7 15.42 4.04 4.57 0.0
3 -13 7 7.35 3.24 2.31 0.0
4 -13 7 11.08 3.97 4.71 180.0
5 -13 7 0.00 3.71 2.88 180.0
-4 -12 7 293.41 9.67 16.36 180.0
-3 -12 7 264.84 8.29 17.23 0.0
-2 -12 7 500.96 10.91 21.79 180.0
-1 -12 7 295.01 7.65 16.75 0.0
0 -12 7 717.45 14.14 27.11 180.0
1 -12 7 403.33 9.05 20.58 0.0
2 -12 7 520.13 12.17 22.86 180.0
3 -12 7 584.75 13.56 24.44 0.0
4 -12 7 53.69 3.60 7.28 180.0
5 -12 7 82.90 5.64 9.02 0.0
6 -12 7 31.51 7.66 5.51 180.0
-4 -11 7 267.79 7.81 17.15 180.0
-3 -11 7 493.81 9.80 22.28 0.0
-2 -11 7 477.56 9.46 22.51 180.0
-1 -11 7 1269.19 20.78 34.97 0.0
0 -11 7 632.68 12.50 25.21 180.0
1 -11 7 377.35 8.45 19.40 0.0
2 -11 7 1053.41 21.30 32.81 180.0
3 -11 7 195.21 6.58 14.26 0.0
4 -11 7 468.90 10.08 21.55 180.0
5 -11 7 282.92 8.40 16.08 0.0
6 -11 7 156.08 12.51 12.00 180.0
-5 -10 7 70.78 4.41 9.08 0.0
-4 -10 7 189.49 7.25 13.53 180.0
-3 -10 7 248.28 6.21 16.15 0.0
-2 -10 7 647.46 11.68 25.52 180.0
-1 -10 7 1190.04 19.41 34.16 0.0
0 -10 7 723.67 12.56 27.15 180.0
1 -10 7 874.98 16.02 29.70 0.0
2 -10 7 182.67 4.83 13.32 180.0
3 -10 7 582.69 11.99 24.19 0.0
4 -10 7 369.10 8.72 19.30 180.0
5 -10 7 588.20 17.24 24.07 0.0
6 -10 7 208.38 7.75 13.35 180.0
7 -10 7 74.14 13.12 7.58 0.0
-6 -9 7 4.75 5.14 2.39 0.0
-5 -9 7 0.00 2.72 1.54 180.0
-4 -9 7 0.00 2.44 2.07 180.0
-3 -9 7 23.50 3.29 4.85 0.0
-2 -9 7 56.15 2.92 7.72 180.0
-1 -9 7 315.88 6.57 18.37 0.0
0 -9 7 493.65 8.35 22.37 180.0
1 -9 7 162.83 3.76 13.13 0.0
2 -9 7 332.38 5.77 18.43 180.0
3 -9 7 247.21 5.67 15.26 0.0
4 -9 7 344.70 7.89 18.33 180.0
5 -9 7 47.07 4.43 5.92 0.0
6 -9 7 71.63 5.71 7.78 180.0
7 -9 7 55.47 13.41 6.57 0.0
-6 -8 7 263.01 9.21 15.87 0.0
-5 -8 7 360.82 10.77 19.62 180.0
-4 -8 7 526.48 10.43 23.60 0.0
-3 -8 7 1113.79 19.99 33.72 180.0
-2 -8 7 301.32 6.39 16.12 0.0
-1 -8 7 699.29 10.98 26.07 180.0
0 -8 7 233.11 4.66 14.55 0.0
1 -8 7 462.16 7.15 19.96 180.0
2 -8 7 475.36 7.38 20.95 0.0
3 -8 7 54.14 3.15 6.02 0.0
4 -8 7 10.43 1.76 2.17 0.0
5 -8 7 3.75 2.14 2.08 180.0
6 -8 7 0.00 3.73 0.54 0.0
7 -8 7 0.00 10.97 1.86 180.0
-6 -7 7 479.79 13.37 21.76 0.0
-5 -7 7 627.18 13.71 25.13 180.0
-4 -7 7 1673.08 31.84 40.69 0.0
-3 -7 7 880.06 16.14 29.40 180.0
-2 -7 7 2253.39 34.37 47.78 0.0
-1 -7 7 185.24 4.03 12.00 180.0
0 -7 7 435.19 7.16 20.88 0.0
1 -7 7 1757.04 23.65 41.90 180.0
2 -7 7 1260.16 15.43 34.90 0.0
3 -7 7 2950.37 36.72 53.54 180.0
4 -7 7 1146.86 22.22 34.35 0.0
5 -7 7 194.40 9.35 13.95 180.0
6 -7 7 237.91 14.29 15.39 0.0
7 -7 7 8.73 12.28 4.80 180.0
-7 -6 7 231.79 8.78 14.82 180.0
-6 -6 7 444.58 12.53 20.30 0.0
-5 -6 7 916.01 18.36 29.97 180.0
-4 -6 7 343.98 8.44 17.96 0.0
-3 -6 7 2812.42 46.94 53.87 180.0
-2 -6 7 1359.91 21.28 37.19 0.0
-1 -6 7 1592.53 24.50 38.64 180.0
0 -6 7 2306.63 32.19 48.26 0.0
1 -6 7 259.71 4.14 16.97 180.0
2 -6 7 1367.38 16.54 36.90 0.0
3 -6 7 1799.06 27.41 43.01 180.0
4 -6 7 453.23 10.44 22.23 0.0
5 -6 7 842.92 17.90 29.07 180.0
6 -6 7 277.92 8.30 16.64 0.0
7 -6 7 64.22 5.76 8.24 180.0
8 -6 7 26.48 6.47 4.45 0.0
-7 -5 7 90.13 5.95 9.09 180.0
-6 -5 7 159.18 5.90 12.57 0.0
-5 -5 7 80.49 4.27 8.39 180.0
-4 -5 7 795.53 16.12 27.76 0.0
-3 -5 7 150.00 4.47 12.03 180.0
-2 -5 7 516.72 8.89 23.20 0.0
-1 -5 7 1692.51 22.74 40.71 180.0
0 -5 7 1488.33 20.01 36.78 0.0
1 -5 7 3142.54 38.95 55.58 180.0
2 -5 7 2738.99 37.57 52.07 0.0
3 -5 7 710.28 9.97 25.97 180.0
4 -5 7 643.06 10.90 25.35 0.0
5 -5 7 218.79 8.98 14.75 180.0
6 -5 7 470.63 13.60 20.74 0.0
7 -5 7 181.90 8.53 13.00 180.0
8 -5 7 74.48 7.80 8.14 0.0
-7 -4 7 0.41 3.67 1.80 0.0
-6 -4 7 108.49 4.99 10.93 180.0
-5 -4 7 9.79 2.66 3.45 180.0
-4 -4 7 5.02 2.05 2.90 0.0
-3 -4 7 335.74 7.21 17.83 180.0
-2 -4 7 166.48 3.53 12.82 0.0
-1 -4 7 73.84 2.14 7.88 180.0
0 -4 7 264.25 4.23 16.87 0.0
1 -4 7 121.16 3.04 11.50 180.0
2 -4 7 1145.59 15.24 33.93 0.0
3 -4 7 1392.20 19.84 37.18 180.0
4 -4 7 254.69 5.13 16.40 0.0
5 -4 7 200.63 6.20 14.48 180.0
6 -4 7 99.73 5.21 8.82 0.0
7 -4 7 76.49 7.29 7.37 180.0
8 -4 7 61.67 7.26 6.19 0.0
-8 -3 7 80.13 7.52 7.65 180.0
-7 -3 7 128.30 6.52 11.63 0.0
-6 -3 7 54.63 3.76 8.19 180.0
-5 -3 7 641.82 14.23 25.15 0.0
-4 -3 7 95.54 4.12 10.14 180.0
-3 -3 7 461.54 9.14 21.04 0.0
-2 -3 7 672.05 10.11 25.25 180.0
-1 -3 7 286.72 4.52 18.21 180.0
0 -3 7 641.63 8.41 24.83 180.0
1 -3 7 226.24 3.74 15.17 0.0
2 -3 7 229.54 5.84 14.36 180.0
3 -3 7 66.77 2.51 8.23 0.0
4 -3 7 25.68 2.09 5.43 0.0
5 -3 7 121.69 4.88 10.94 180.0
6 -3 7 52.08 3.94 6.82 0.0
7 -3 7 0.00 4.99 0.19 180.0
8 -3 7 4.40 9.34 0.09 180.0
-8 -2 7 394.92 12.12 19.39 180.0
-7 -2 7 215.11 7.07 14.50 0.0
-6 -2 7 652.77 13.93 25.53 180.0
-5 -2 7 400.14 9.88 20.38 0.0
-4 -2 7 789.10 14.67 28.57 180.0
-3 -2 7 2568.44 43.43 50.96 0.0
-2 -2 7 1827.45 31.02 41.15 180.0
-1 -2 7 4727.73 65.76 67.65 0.0
0 -2 7 167.84 4.12 13.27 180.0
1 -2 7 560.15 8.32 23.60 0.0
2 -2 7 1446.52 22.10 37.81 180.0
3 -2 7 1310.14 20.22 34.93 0.0
4 -2 7 1050.35 18.39 32.74 180.0
5 -2 7 90.82 4.51 9.44 0.0
6 -2 7 50.10 3.90 6.76 180.0
7 -2 7 4.21 3.84 2.15 0.0
8 -2 7 14.04 8.35 3.67 180.0
-8 -1 7 150.04 7.44 11.99 180.0
-7 -1 7 534.97 14.03 23.35 0.0
-6 -1 7 1175.24 22.98 35.19 180.0
-5 -1 7 1846.27 36.46 42.63 0.0
-4 -1 7 1380.95 23.12 37.36 180.0
-3 -1 7 433.50 8.56 20.98 0.0
-2 -1 7 4929.54 102.07 66.75 180.0
-1 -1 7 3609.16 47.08 59.04 0.0
0 -1 7 5260.47 75.83 71.08 180.0
1 -1 7 6566.23 107.30 79.76 0.0
2 -1 7 4123.45 76.91 63.66 180.0
3 -1 7 5104.36 83.64 70.68 0.0
4 -1 7 1136.90 17.85 33.60 180.0
5 -1 7 1588.39 31.03 40.19 0.0
6 -1 7 629.12 14.10 25.04 180.0
7 -1 7 263.13 11.72 16.15 0.0
8 -1 7 77.88 7.48 8.45 180.0
-8 0 7 17.32 4.69 5.26 180.0
-7 0 7 148.80 5.89 13.02 0.0
-6 0 7 797.54 16.26 28.91 180.0
-5 0 7 882.90 18.46 30.17 0.0
-4 0 7 787.03 14.60 28.25 180.0
-3 0 7 1911.73 34.54 43.75 0.0
-2 0 7 138.55 2.58 10.90 180.0
-1 0 7 458.09 6.16 22.31 0.0
0 0 7 2617.76 34.81 50.75 180.0
1 0 7 1833.05 32.98 41.10 0.0
2 0 7 6589.77 186.91 82.81 180.0
3 0 7 1324.20 40.02 39.13 0.0
4 0 7 1017.54 15.96 31.71 180.0
5 0 7 234.36 6.65 15.40 0.0
6 0 7 305.38 9.31 17.23 180.0
7 0 7 242.45 13.41 15.18 0.0
-8 1 7 0.00 8.35 3.86 180.0
-7 1 7 122.74 6.69 11.85 0.0
-6 1 7 10.40 3.03 1.52 180.0
-5 1 7 79.48 4.24 9.89 180.0
-4 1 7 20.78 1.85 4.63 180.0
-3 1 7 2.37 1.19 0.97 180.0
-2 1 7 390.96 5.48 20.15 180.0
-1 1 7 972.61 12.47 31.67 0.0
0 1 7 316.62 5.59 18.23 180.0
1 1 7 600.51 16.67 23.00 0.0
2 1 7 75.54 5.94 9.40 180.0
3 1 7 1777.20 52.62 43.65 0.0
4 1 7 724.04 23.84 27.27 180.0
5 1 7 134.65 4.72 10.97 0.0
6 1 7 149.68 7.83 11.67 180.0
7 1 7 50.95 6.08 6.12 0.0
-8 2 7 34.65 5.67 6.38 0.0
-7 2 7 85.60 6.10 8.73 180.0
-6 2 7 213.88 7.31 14.95 0.0
-5 2 7 1.26 1.97 3.00 180.0
-4 2 7 1069.76 16.40 33.10 0.0
-3 2 7 496.96 8.15 22.35 180.0
-2 2 7 475.41 7.95 23.67 0.0
-1 2 7 2.58 0.96 1.52 180.0
0 2 7 219.08 4.13 15.22 180.0
1 2 7 724.73 30.21 27.09 180.0
2 2 7 333.33 12.37 17.82 0.0
3 2 7 18.51 7.32 3.10 180.0
4 2 7 86.25 7.09 9.69 0.0
5 2 7 0.00 2.14 0.98 180.0
6 2 7 30.34 3.32 5.11 180.0
7 2 7 42.08 5.61 5.49 0.0
-8 3 7 411.79 14.06 19.47 0.0
-7 3 7 1208.73 45.11 35.75 180.0
-6 3 7 605.40 12.71 24.55 0.0
-5 3 7 1192.91 19.70 34.66 180.0
-4 3 7 153.73 3.80 12.56 0.0
-3 3 7 728.37 11.45 27.31 180.0
-2 3 7 1871.10 26.47 43.53 0.0
-1 3 7 2186.78 27.47 46.41 180.0
0 3 7 3610.33 51.57 59.29 0.0
1 3 7 1949.73 75.85 43.13 180.0
2 3 7 198.85 12.31 15.03 0.0
3 3 7 459.47 16.42 21.15 180.0
4 3 7 655.36 22.21 25.82 0.0
5 3 7 427.32 9.15 21.52 180.0
6 3 7 134.74 7.28 11.45 0.0
7 3 7 102.05 7.41 9.58 180.0
-8 4 7 358.01 12.68 17.94 0.0
-7 4 7 174.93 11.77 12.20 180.0
-6 4 7 965.75 17.81 31.45 0.0
-5 4 7 1784.44 33.12 42.02 180.0
-4 4 7 1394.99 22.78 37.91 0.0
-3 4 7 1169.85 21.57 34.51 180.0
-2 4 7 1149.23 18.96 32.41 0.0
-1 4 7 2051.09 37.40 43.97 180.0
0 4 7 2867.74 41.90 51.15 0.0
1 4 7 1644.99 57.17 39.14 180.0
2 4 7 955.38 39.90 30.89 0.0
3 4 7 1214.38 37.58 35.03 180.0
4 4 7 971.45 46.91 30.83 0.0
5 4 7 332.32 7.85 18.89 180.0
6 4 7 878.79 24.14 30.61 0.0
-8 5 7 48.98 7.90 5.25 0.0
-7 5 7 1.25 3.74 2.40 0.0
-6 5 7 15.44 3.05 3.93 0.0
-5 5 7 83.65 4.02 9.36 180.0
-4 5 7 529.80 13.96 23.18 0.0
-3 5 7 1300.02 20.30 35.43 180.0
-2 5 7 2730.26 38.21 50.98 0.0
-1 5 7 1884.50 32.38 41.70 180.0
0 5 7 852.88 14.15 29.25 0.0
1 5 7 427.06 10.88 19.63 180.0
2 5 7 886.01 32.89 29.99 0.0
4 5 7 59.08 3.58 7.60 0.0
5 5 7 541.61 11.44 23.60 180.0
6 5 7 66.67 4.83 8.11 0.0
-7 6 7 102.10 6.33 10.30 180.0
-6 6 7 101.52 5.86 10.11 0.0
-5 6 7 32.05 3.62 6.31 180.0
-4 6 7 0.00 1.80 1.76 0.0
-3 6 7 43.69 2.13 5.97 180.0
-2 6 7 159.29 5.18 11.97 0.0
-1 6 7 992.03 15.09 31.03 180.0
0 6 7 1136.42 20.71 31.48 0.0
1 6 7 1008.28 22.03 31.91 180.0
2 6 7 1109.02 28.38 32.12 0.0
3 6 7 132.24 4.87 12.21 180.0
4 6 7 621.04 12.69 26.07 0.0
5 6 7 155.33 4.80 12.70 180.0
6 6 7 76.51 4.85 8.61 0.0
-7 7 7 65.24 7.77 7.77 0.0
-6 7 7 55.90 6.21 7.14 180.0
-5 7 7 39.53 3.38 5.60 0.0
-4 7 7 1.60 2.24 1.56 180.0
-3 7 7 290.76 6.66 17.67 0.0
-2 7 7 386.10 8.38 18.84 180.0
-1 7 7 3.84 1.96 1.79 180.0
0 7 7 601.46 16.60 25.27 0.0
1 7 7 382.48 11.08 18.77 180.0
2 7 7 0.00 2.12 1.10 180.0
3 7 7 11.32 3.08 3.62 180.0
4 7 7 5.07 2.81 2.53 180.0
5 7 7 24.49 3.35 5.75 0.0
-7 8 7 212.37 9.13 14.09 0.0
-6 8 7 614.60 14.47 24.77 180.0
-5 8 7 648.39 14.60 25.57 0.0
-4 8 7 933.64 31.97 30.79 180.0
-3 8 7 1151.75 24.64 34.31 0.0
-2 8 7 1240.87 26.08 35.41 180.0
-1 8 7 291.23 9.75 16.71 0.0
0 8 7 140.43 6.03 12.81 180.0
1 8 7 489.14 13.98 21.69 0.0
2 8 7 354.31 10.63 18.40 180.0
3 8 7 121.34 5.13 11.10 0.0
4 8 7 198.81 5.93 14.81 180.0
5 8 7 77.78 6.33 9.39 0.0
-6 9 7 136.56 6.39 11.64 180.0
-5 9 7 488.69 16.26 22.09 0.0
-4 9 7 1074.00 23.66 32.60 180.0
-3 9 7 1379.66 29.26 36.05 0.0
-2 9 7 1098.75 23.60 31.85 180.0
-1 9 7 1017.61 27.56 31.24 0.0
0 9 7 1069.21 28.58 31.50 180.0
1 9 7 1171.72 30.88 35.32 0.0
2 9 7 925.46 24.76 30.84 180.0
3 9 7 615.64 14.26 25.11 0.0
4 9 7 336.93 12.06 19.49 180.0
-6 10 7 30.89 5.10 5.68 180.0
-5 10 7 51.34 5.44 7.77 0.0
-4 10 7 55.22 4.24 7.40 180.0
-3 10 7 206.85 7.24 14.08 0.0
-2 10 7 672.76 19.78 26.09 180.0
-1 10 7 1132.16 30.66 32.47 0.0
0 10 7 1026.22 27.83 30.56 180.0
1 10 7 605.07 17.38 24.80 0.0
2 10 7 416.47 17.83 20.75 180.0
3 10 7 466.39 14.35 22.57 0.0
-5 11 7 4.17 4.14 2.31 0.0
-4 11 7 0.00 4.03 0.64 180.0
-3 11 7 9.72 3.86 4.17 0.0
-2 11 7 128.03 10.47 11.03 180.0
-1 11 7 240.71 13.23 15.96 0.0
0 11 7 205.47 11.82 14.06 180.0
1 11 7 78.48 7.57 9.04 0.0
2 11 7 179.44 7.94 13.67 180.0
-4 12 7 49.15 5.35 6.36 0.0
-3 12 7 23.14 6.65 4.94 180.0
-2 12 7 5.77 5.66 3.59 0.0
-1 12 7 43.97 6.65 6.78 180.0
0 12 7 45.82 6.65 6.25 0.0
1 12 7 0.00 4.32 1.55 180.0
-1 -14 8 372.14 10.52 18.94 180.0
0 -14 8 51.58 9.21 6.82 0.0
1 -14 8 143.07 7.64 11.71 180.0
2 -14 8 55.89 5.41 7.69 0.0
3 -14 8 53.99 5.27 7.45 180.0
-2 -13 8 456.67 13.05 21.48 0.0
-1 -13 8 163.26 6.56 13.14 180.0
0 -13 8 560.44 13.40 23.82 0.0
1 -13 8 264.97 9.68 16.99 180.0
2 -13 8 310.99 10.49 17.25 0.0
3 -13 8 239.99 8.23 15.95 180.0
4 -13 8 277.53 9.81 17.26 0.0
-3 -12 8 243.44 9.35 15.89 180.0
-2 -12 8 84.01 4.98 9.33 0.0
-1 -12 8 793.54 19.74 28.26 180.0
0 -12 8 283.64 8.31 17.45 0.0
1 -12 8 437.42 12.87 21.30 180.0
2 -12 8 365.63 11.29 19.16 0.0
3 -12 8 155.39 6.15 12.28 180.0
4 -12 8 165.99 6.23 12.42 0.0
5 -12 8 49.61 4.84 7.27 180.0
-4 -11 8 50.02 4.09 7.41 0.0
-3 -11 8 0.00 2.40 0.37 0.0
-2 -11 8 340.30 8.24 18.61 0.0
-1 -11 8 178.24 5.72 14.10 180.0
0 -11 8 430.31 9.31 21.45 0.0
1 -11 8 692.20 14.96 26.64 180.0
2 -11 8 290.73 9.47 17.47 0.0
3 -11 8 786.79 16.94 27.68 180.0
4 -11 8 101.30 4.88 9.80 0.0
5 -11 8 206.95 19.56 13.27 180.0
6 -11 8 106.08 5.82 10.01 0.0
-5 -10 8 52.01 4.20 7.41 0.0
-4 -10 8 229.04 6.76 14.66 180.0
-3 -10 8 16.26 3.05 5.31 0.0
-2 -10 8 282.13 7.27 17.66 180.0
-1 -10 8 96.51 4.26 9.46 0.0
0 -10 8 4.42 2.27 2.94 0.0
1 -10 8 502.98 10.18 22.01 0.0
2 -10 8 69.13 4.12 7.93 0.0
3 -10 8 78.73 4.55 8.19 0.0
4 -10 8 20.87 2.65 4.93 0.0
5 -10 8 82.39 4.92 8.27 180.0
6 -10 8 25.26 7.00 4.33 0.0
-5 -9 8 509.99 11.95 21.76 0.0
-4 -9 8 333.39 8.16 18.15 180.0
-3 -9 8 1289.71 23.05 36.10 0.0
-2 -9 8 1157.27 20.74 33.67 180.0
-1 -9 8 351.99 7.18 18.48 0.0
0 -9 8 1565.22 24.56 39.07 180.0
1 -9 8 2.36 1.78 1.01 180.0
2 -9 8 534.75 10.62 22.78 180.0
3 -9 8 135.40 4.50 12.31 0.0
4 -9 8 146.04 5.16 11.97 180.0
5 -9 8 285.38 10.16 16.35 0.0
6 -9 8 126.90 8.33 10.95 180.0
7 -9 8 20.47 8.95 2.37 0.0
-6 -8 8 440.02 12.90 20.51 180.0
-5 -8 8 306.84 7.47 17.63 0.0
-4 -8 8 1275.97 22.88 35.35 180.0
-3 -8 8 1080.77 19.52 32.34 0.0
-2 -8 8 654.51 12.56 25.58 180.0
-1 -8 8 2917.66 44.06 53.64 0.0
0 -8 8 637.95 10.11 26.43 180.0
1 -8 8 1671.08 24.33 40.17 0.0
2 -8 8 515.18 7.95 22.39 180.0
3 -8 8 285.77 7.24 17.13 0.0
4 -8 8 287.99 7.30 17.54 180.0
5 -8 8 527.87 23.97 23.90 0.0
6 -8 8 325.89 11.19 17.70 180.0
7 -8 8 87.84 20.41 9.25 0.0
-6 -7 8 104.20 6.15 10.20 180.0
-5 -7 8 705.86 15.65 26.59 0.0
-4 -7 8 536.03 11.03 22.22 180.0
-3 -7 8 666.66 12.76 24.94 0.0
-2 -7 8 1105.29 17.81 32.53 180.0
-1 -7 8 214.79 4.83 14.96 0.0
0 -7 8 1649.11 25.42 41.21 180.0
1 -7 8 647.24 9.48 26.60 0.0
2 -7 8 1374.99 18.85 36.47 180.0
3 -7 8 885.99 17.57 29.82 0.0
4 -7 8 352.91 10.89 18.63 180.0
5 -7 8 329.98 12.76 18.00 0.0
6 -7 8 165.32 8.44 12.44 180.0
7 -7 8 89.02 12.96 9.27 0.0
-7 -6 8 8.61 3.96 3.52 0.0
-6 -6 8 90.71 4.98 9.64 180.0
-5 -6 8 0.00 2.60 1.48 0.0
-4 -6 8 50.47 3.76 6.53 180.0
-3 -6 8 130.86 4.32 11.31 0.0
-2 -6 8 18.44 1.85 3.93 180.0
-1 -6 8 1239.27 18.24 33.95 0.0
0 -6 8 105.40 2.63 9.87 180.0
1 -6 8 644.82 8.78 25.53 0.0
2 -6 8 745.87 11.08 27.63 180.0
3 -6 8 509.41 9.96 22.57 0.0
4 -6 8 1233.76 29.21 35.32 180.0
5 -6 8 389.95 11.82 19.62 0.0
6 -6 8 306.22 8.85 17.22 180.0
7 -6 8 47.17 6.01 5.70 0.0
-7 -5 8 0.00 3.71 2.04 180.0
-6 -5 8 104.12 5.36 10.10 0.0
-5 -5 8 19.99 3.13 5.81 180.0
-4 -5 8 0.00 2.42 1.47 0.0
-3 -5 8 507.83 9.08 22.90 180.0
-2 -5 8 0.00 2.27 1.78 180.0
-1 -5 8 118.16 2.99 10.20 180.0
0 -5 8 80.23 2.28 8.75 180.0
1 -5 8 142.86 3.02 12.40 0.0
2 -5 8 248.26 4.22 14.95 0.0
3 -5 8 4.30 1.48 2.54 0.0
4 -5 8 60.49 4.43 7.47 0.0
5 -5 8 174.74 7.19 12.96 0.0
6 -5 8 55.25 5.16 6.71 180.0
7 -5 8 36.40 5.09 5.42 0.0
-7 -4 8 312.43 13.42 17.52 180.0
-6 -4 8 642.15 14.24 25.73 0.0
-5 -4 8 396.10 10.11 19.25 180.0
-4 -4 8 283.78 7.31 16.84 0.0
-3 -4 8 168.16 4.81 13.19 180.0
-2 -4 8 1731.33 24.51 40.95 0.0
-1 -4 8 795.55 11.74 27.46 180.0
0 -4 8 404.79 5.73 20.58 0.0
1 -4 8 885.23 12.05 28.51 180.0
2 -4 8 44.69 1.88 6.53 180.0
3 -4 8 280.71 5.44 17.29 180.0
4 -4 8 31.03 5.62 5.29 0.0
5 -4 8 109.54 5.66 9.92 180.0
6 -4 8 52.33 6.92 6.88 0.0
7 -4 8 10.03 4.59 2.97 0.0
-7 -3 8 374.00 9.78 19.94 180.0
-6 -3 8 1012.01 20.41 31.27 0.0
-5 -3 8 1298.46 26.51 35.85 180.0
-4 -3 8 1385.93 27.74 37.00 0.0
-3 -3 8 2741.99 46.38 51.92 180.0
-2 -3 8 1406.75 20.06 36.28 0.0
-1 -3 8 1168.51 15.36 34.00 180.0
0 -3 8 3510.31 50.51 58.10 0.0
1 -3 8 2504.79 32.41 48.15 180.0
2 -3 8 3600.49 49.76 59.17 0.0
3 -3 8 1388.17 21.55 37.12 180.0
4 -3 8 863.27 14.12 29.61 0.0
5 -3 8 668.69 14.48 26.62 180.0
6 -3 8 265.93 7.93 16.50 0.0
7 -3 8 304.57 13.07 17.11 180.0
-7 -2 8 335.28 10.53 17.69 180.0
-6 -2 8 204.03 6.53 14.58 0.0
-5 -2 8 756.85 22.47 27.62 180.0
-4 -2 8 3101.53 50.09 55.88 0.0
-3 -2 8 2700.17 45.56 51.50 180.0
-2 -2 8 2735.07 41.46 50.76 0.0
-1 -2 8 1718.10 25.16 41.63 180.0
0 -2 8 214.91 4.01 15.46 0.0
1 -2 8 818.59 12.91 28.98 180.0
2 -2 8 2148.71 32.53 45.51 0.0
3 -2 8 3543.58 53.02 58.97 180.0
4 -2 8 1691.25 26.25 42.07 0.0
5 -2 8 443.54 10.94 21.30 180.0
6 -2 8 430.96 10.58 20.51 0.0
7 -2 8 168.71 15.11 11.76 180.0
-8 -1 8 26.79 6.01 5.28 0.0
-7 -1 8 16.95 3.40 4.95 180.0
-6 -1 8 215.17 8.52 13.97 0.0
-5 -1 8 781.86 16.80 27.84 180.0
-4 -1 8 369.42 7.90 18.44 0.0
-3 -1 8 388.89 8.44 18.96 180.0
-2 -1 8 715.96 12.81 26.30 0.0
-1 -1 8 966.79 15.81 30.75 180.0
0 -1 8 1120.90 16.80 34.20 0.0
1 -1 8 66.89 4.61 8.39 180.0
2 -1 8 1620.50 27.17 39.88 0.0
3 -1 8 880.56 15.60 29.26 180.0
4 -1 8 326.04 7.70 17.68 0.0
5 -1 8 564.66 12.37 23.65 180.0
6 -1 8 446.33 10.75 20.67 0.0
7 -1 8 114.65 8.41 9.65 180.0
-8 0 8 103.87 16.84 10.54 180.0
-7 0 8 85.44 6.19 10.15 0.0
-6 0 8 0.00 3.05 0.66 0.0
-5 0 8 0.00 2.79 0.23 180.0
-4 0 8 6.22 1.93 2.01 180.0
-3 0 8 3.95 1.54 1.07 0.0
-2 0 8 1151.47 17.91 33.46 180.0
-1 0 8 125.40 2.38 11.27 0.0
0 0 8 156.92 3.00 13.07 180.0
1 0 8 762.44 14.21 26.96 180.0
2 0 8 516.47 17.36 23.48 0.0
3 0 8 182.61 8.94 14.14 180.0
4 0 8 22.37 4.83 5.15 180.0
5 0 8 54.14 3.38 6.38 180.0
6 0 8 93.30 5.14 9.02 0.0
7 0 8 47.94 6.72 6.37 180.0
-8 1 8 116.02 8.05 12.21 180.0
-7 1 8 264.12 10.27 16.90 0.0
-6 1 8 1060.84 27.00 33.49 180.0
-5 1 8 2461.10 51.42 49.98 0.0
-4 1 8 523.61 12.70 23.65 180.0
-3 1 8 339.79 6.20 18.35 0.0
-2 1 8 162.49 4.64 12.03 180.0
-1 1 8 864.77 13.07 29.44 0.0
0 1 8 801.82 13.11 28.79 180.0
1 1 8 1819.78 48.01 42.87 0.0
2 1 8 326.32 16.27 18.73 180.0
3 1 8 486.41 17.08 21.50 0.0
4 1 8 93.89 7.59 10.65 180.0
5 1 8 81.59 4.51 9.18 0.0
6 1 8 135.96 6.60 12.04 180.0
7 1 8 13.27 4.81 3.19 0.0
-8 2 8 72.89 6.57 8.48 180.0
-7 2 8 171.06 11.15 13.72 0.0
-6 2 8 1569.78 34.11 39.86 180.0
-5 2 8 2453.25 50.53 48.97 0.0
-4 2 8 2620.96 45.33 51.21 180.0
-3 2 8 4293.25 66.28 64.27 0.0
-2 2 8 1931.23 34.54 43.41 180.0
-1 2 8 891.53 13.54 31.41 0.0
0 2 8 2031.76 32.08 44.35 180.0
1 2 8 1202.88 48.39 34.43 0.0
2 2 8 1997.17 58.86 45.41 180.0
3 2 8 907.23 28.92 30.56 0.0
4 2 8 141.22 8.77 12.39 180.0
5 2 8 501.91 28.23 24.00 0.0
6 2 8 298.31 14.74 17.49 180.0
7 2 8 83.90 6.83 8.67 0.0
-8 3 8 60.94 8.37 7.33 180.0
-7 3 8 205.78 17.21 14.29 0.0
-6 3 8 487.36 21.51 21.56 180.0
-5 3 8 0.00 2.05 1.84 0.0
-4 3 8 288.06 8.15 17.35 180.0
-3 3 8 333.34 7.76 17.99 0.0
-2 3 8 1325.43 37.56 35.95 180.0
-1 3 8 3433.14 49.27 57.91 0.0
0 3 8 2610.45 37.51 50.11 180.0
1 3 8 1674.28 61.94 40.10 0.0
2 3 8 900.43 37.92 30.34 180.0
3 3 8 287.28 12.12 17.53 0.0
4 3 8 839.07 27.63 29.31 180.0
5 3 8 420.32 25.19 21.01 0.0
6 3 8 85.86 4.48 9.23 180.0
-8 4 8 11.19 6.36 2.72 180.0
-7 4 8 172.96 11.18 12.99 0.0
-6 4 8 63.46 6.98 7.66 180.0
-5 4 8 745.34 14.02 26.72 0.0
-4 4 8 319.48 7.29 18.04 180.0
-3 4 8 19.00 1.59 4.74 0.0
-2 4 8 202.54 4.08 13.61 180.0
-1 4 8 941.96 16.97 29.44 0.0
0 4 8 1837.80 39.33 43.17 180.0
1 4 8 1142.67 42.63 32.16 0.0
2 4 8 312.58 16.84 18.36 180.0
3 4 8 909.31 29.27 31.01 0.0
4 4 8 401.03 23.77 19.99 180.0
5 4 8 180.80 15.64 13.67 0.0
6 4 8 240.09 14.10 15.53 180.0
-7 5 8 154.07 7.71 12.80 180.0
-6 5 8 107.83 7.05 9.88 0.0
-5 5 8 20.27 3.39 4.83 0.0
-4 5 8 101.42 4.40 9.59 180.0
-3 5 8 21.02 1.80 5.02 0.0
-2 5 8 6.45 1.30 2.53 0.0
-1 5 8 11.36 1.27 3.21 0.0
0 5 8 1.29 1.52 1.30 0.0
1 5 8 19.79 3.12 5.05 0.0
2 5 8 1302.50 53.35 36.45 180.0
4 5 8 205.94 15.85 14.71 180.0
5 5 8 34.84 4.88 5.29 0.0
6 5 8 70.35 4.49 8.45 180.0
-7 6 8 146.44 7.79 12.45 180.0
-6 6 8 170.21 7.75 13.40 0.0
-5 6 8 531.11 14.54 22.69 180.0
-4 6 8 709.49 15.32 27.00 0.0
-3 6 8 787.35 15.28 28.81 180.0
-2 6 8 575.71 11.55 23.26 0.0
-1 6 8 492.53 8.84 23.00 180.0
0 6 8 565.18 13.22 23.48 0.0
1 6 8 58.76 4.95 7.60 180.0
2 6 8 35.68 2.70 5.71 0.0
4 6 8 65.94 5.45 7.99 0.0
5 6 8 0.00 1.71 0.97 180.0
-7 7 8 61.39 5.80 8.03 180.0
-6 7 8 85.88 10.57 9.91 0.0
-5 7 8 441.82 19.37 20.57 180.0
-4 7 8 888.77 19.91 29.28 0.0
-3 7 8 1690.31 30.97 40.85 180.0
-2 7 8 3362.19 59.50 58.37 0.0
-1 7 8 2197.33 46.84 44.99 180.0
0 7 8 707.60 16.37 27.34 0.0
1 7 8 959.85 25.16 30.87 180.0
2 7 8 467.54 13.01 21.22 0.0
3 7 8 596.58 16.03 25.66 180.0
4 7 8 229.70 6.46 15.06 0.0
5 7 8 169.25 7.04 13.41 180.0
-6 8 8 384.55 12.44 19.45 0.0
-5 8 8 371.53 10.48 19.47 180.0
-4 8 8 143.06 6.17 11.00 0.0
-3 8 8 442.98 11.26 21.19 180.0
-2 8 8 504.86 15.30 21.71 0.0
-1 8 8 643.90 18.31 25.32 180.0
0 8 8 1334.55 34.86 35.48 0.0
1 8 8 1215.54 31.68 34.02 180.0
2 8 8 1391.46 35.81 37.23 0.0
3 8 8 648.48 27.70 25.45 180.0
4 8 8 223.77 7.87 16.32 0.0
-6 9 8 120.87 7.24 11.10 0.0
-5 9 8 135.31 19.39 11.39 180.0
-4 9 8 405.98 10.94 20.47 0.0
-3 9 8 152.48 6.06 11.46 180.0
-2 9 8 17.21 3.67 5.43 0.0
-1 9 8 206.46 8.20 14.99 180.0
0 9 8 453.05 13.71 20.94 0.0
1 9 8 833.66 30.49 29.44 180.0
2 9 8 617.07 20.38 24.19 0.0
3 9 8 226.69 10.19 14.47 180.0
-5 10 8 25.80 4.66 4.58 0.0
-4 10 8 22.46 4.20 4.33 180.0
-3 10 8 43.94 6.86 6.91 0.0
-2 10 8 0.00 4.53 3.38 180.0
-1 10 8 0.00 2.86 0.75 0.0
0 10 8 66.24 6.72 8.27 0.0
1 10 8 8.19 4.25 2.70 180.0
2 10 8 0.00 3.54 2.00 0.0
-4 11 8 171.01 10.33 13.00 180.0
-3 11 8 158.66 11.53 13.03 0.0
-2 11 8 235.06 13.51 15.33 180.0
-1 11 8 36.99 6.30 5.36 0.0
0 11 8 65.32 6.86 8.17 180.0
1 11 8 97.91 8.21 10.70 0.0
-3 12 8 292.96 16.41 16.85 0.0
-2 12 8 262.56 14.93 16.60 180.0
-1 12 8 312.92 16.20 18.45 0.0
0 12 8 391.39 18.25 19.16 180.0
0 -14 9 108.34 6.98 11.27 180.0
1 -14 9 281.99 10.30 16.64 0.0
2 -14 9 126.66 9.47 11.02 180.0
-2 -13 9 68.75 5.03 8.21 180.0
-1 -13 9 128.10 9.48 12.07 0.0
0 -13 9 205.75 8.68 14.78 180.0
1 -13 9 121.70 6.86 11.65 0.0
2 -13 9 384.60 10.30 20.31 180.0
3 -13 9 308.56 8.90 17.89 0.0
4 -13 9 158.54 7.13 12.31 180.0
-3 -12 9 28.97 4.17 5.97 180.0
-2 -12 9 0.16 3.12 1.71 180.0
-1 -12 9 16.22 3.52 5.32 0.0
0 -12 9 1.47 3.71 2.71 0.0
1 -12 9 38.59 4.51 6.58 0.0
2 -12 9 88.61 4.98 9.73 180.0
3 -12 9 5.52 3.07 2.35 0.0
4 -12 9 98.78 4.94 9.41 180.0
5 -12 9 8.52 4.39 1.63 0.0
-4 -11 9 333.49 11.40 17.99 0.0
-3 -11 9 200.99 7.31 13.49 180.0
-2 -11 9 207.09 7.11 14.49 0.0
-1 -11 9 582.77 13.50 24.08 180.0
0 -11 9 283.62 9.62 17.48 0.0
1 -11 9 255.96 8.84 16.08 180.0
2 -11 9 138.52 5.60 11.80 0.0
3 -11 9 1.81 2.75 1.60 180.0
4 -11 9 50.95 4.10 7.40 0.0
5 -11 9 24.13 3.57 5.59 180.0
-4 -10 9 442.60 11.52 20.50 0.0
-3 -10 9 494.80 12.11 22.33 180.0
-2 -10 9 952.34 20.01 30.40 0.0
-1 -10 9 559.64 12.85 23.33 180.0
0 -10 9 908.49 18.87 30.86 0.0
1 -10 9 534.93 14.16 23.83 180.0
2 -10 9 497.55 11.58 22.49 0.0
3 -10 9 134.30 5.02 11.88 180.0
4 -10 9 96.61 5.83 9.17 0.0
5 -10 9 115.16 9.21 10.35 180.0
6 -10 9 48.16 8.17 7.03 0.0
-5 -9 9 194.29 7.75 13.50 180.0
-4 -9 9 488.16 12.07 22.07 0.0
-3 -9 9 971.11 20.54 31.09 180.0
-2 -9 9 582.63 11.72 23.44 0.0
-1 -9 9 1760.23 40.16 41.06 180.0
0 -9 9 469.16 11.02 21.87 0.0
1 -9 9 1024.33 24.14 32.37 180.0
2 -9 9 665.05 13.09 26.37 0.0
3 -9 9 442.52 10.12 21.06 180.0
4 -9 9 399.90 9.39 18.97 0.0
5 -9 9 222.79 16.45 12.91 180.0
6 -9 9 98.51 12.13 9.14 0.0
-5 -8 9 248.73 7.56 15.50 180.0
-4 -8 9 316.17 7.79 18.15 0.0
-3 -8 9 63.00 3.55 7.65 180.0
-2 -8 9 569.38 11.32 22.86 0.0
-1 -8 9 109.67 3.67 9.93 180.0
0 -8 9 712.58 13.15 26.32 0.0
1 -8 9 243.29 5.84 16.01 180.0
2 -8 9 218.72 5.48 14.61 0.0
3 -8 9 403.75 9.22 20.46 180.0
4 -8 9 333.89 10.68 18.63 0.0
5 -8 9 493.75 28.52 21.99 180.0
6 -8 9 389.62 12.62 18.86 0.0
-6 -7 9 9.93 5.18 3.44 0.0
-5 -7 9 24.42 3.03 5.83 180.0
-4 -7 9 0.00 2.40 0.52 0.0
-3 -7 9 3.71 2.40 2.69 180.0
-2 -7 9 72.11 3.13 8.98 180.0
-1 -7 9 96.26 4.54 9.84 180.0
0 -7 9 7.67 1.62 3.19 0.0
1 -7 9 62.17 2.76 8.80 180.0
2 -7 9 171.13 5.02 13.45 0.0
3 -7 9 55.44 4.52 6.84 180.0
4 -7 9 27.29 4.14 4.80 0.0
5 -7 9 59.34 5.06 7.02 180.0
6 -7 9 31.33 4.98 4.55 0.0
7 -7 9 80.09 6.36 8.27 180.0
-6 -6 9 195.35 10.50 13.51 180.0
-5 -6 9 198.79 9.94 14.00 0.0
-4 -6 9 225.66 6.20 14.78 180.0
-3 -6 9 778.77 14.50 26.85 0.0
-2 -6 9 0.00 2.32 1.65 0.0
-1 -6 9 172.05 4.40 13.64 0.0
0 -6 9 251.60 6.22 16.43 180.0
1 -6 9 220.83 4.42 13.65 0.0
2 -6 9 110.92 3.77 10.76 180.0
3 -6 9 1.30 3.10 0.18 0.0
4 -6 9 16.23 3.74 4.04 0.0
5 -6 9 0.00 3.53 0.16 0.0
6 -6 9 6.65 4.23 1.83 180.0
7 -6 9 4.64 9.43 0.66 0.0
-7 -5 9 259.08 11.85 15.64 0.0
-6 -5 9 447.16 12.71 21.12 180.0
-5 -5 9 572.09 13.51 23.80 0.0
-4 -5 9 2093.86 42.69 45.79 180.0
-3 -5 9 1047.30 17.01 31.22 0.0
-2 -5 9 1851.86 32.17 41.54 180.0
-1 -5 9 495.31 8.02 21.93 0.0
0 -5 9 462.80 6.41 22.03 180.0
1 -5 9 915.19 15.92 30.88 0.0
2 -5 9 966.87 15.65 30.32 180.0
3 -5 9 1298.17 25.64 35.80 0.0
4 -5 9 152.00 6.73 12.49 180.0
5 -5 9 148.06 6.82 12.36 0.0
6 -5 9 124.44 6.98 11.29 180.0
7 -5 9 56.11 6.57 7.93 0.0
-7 -4 9 346.54 13.57 18.76 0.0
-6 -4 9 324.43 10.32 17.29 180.0
-5 -4 9 1092.05 26.90 33.25 0.0
-4 -4 9 450.49 10.87 21.09 180.0
-3 -4 9 2809.39 42.94 52.19 0.0
-2 -4 9 3613.03 50.00 59.00 180.0
-1 -4 9 3331.76 45.98 56.69 0.0
0 -4 9 1890.41 30.53 43.55 180.0
1 -4 9 396.58 6.81 19.37 0.0
2 -4 9 1560.33 24.28 39.30 180.0
3 -4 9 407.79 8.34 20.41 0.0
4 -4 9 784.72 19.57 28.13 180.0
5 -4 9 955.05 25.88 31.53 0.0
6 -4 9 472.72 11.59 21.85 180.0
7 -4 9 150.83 8.31 11.84 0.0
-7 -3 9 41.52 5.91 5.20 0.0
-6 -3 9 288.02 9.38 17.00 180.0
-5 -3 9 165.33 5.86 12.81 0.0
-4 -3 9 1200.32 24.32 33.25 180.0
-3 -3 9 1508.41 23.41 37.71 0.0
-2 -3 9 1969.16 32.82 43.31 180.0
-1 -3 9 2058.50 25.82 45.05 0.0
0 -3 9 806.54 11.64 27.92 180.0
1 -3 9 2431.00 35.89 49.01 0.0
2 -3 9 655.77 10.81 26.28 180.0
3 -3 9 254.45 5.72 15.55 0.0
4 -3 9 340.53 10.13 17.99 180.0
5 -3 9 365.48 9.19 18.45 0.0
6 -3 9 414.42 10.45 19.83 180.0
7 -3 9 97.94 6.83 8.59 0.0
-7 -2 9 2.78 3.77 2.17 180.0
-6 -2 9 115.58 8.57 11.27 0.0
-5 -2 9 0.00 2.49 1.19 180.0
-4 -2 9 462.79 9.29 21.93 180.0
-3 -2 9 934.27 18.02 29.78 0.0
-2 -2 9 215.80 5.11 14.72 180.0
-1 -2 9 4.79 1.73 3.26 0.0
0 -2 9 0.00 1.13 0.68 180.0
1 -2 9 48.03 2.49 6.78 180.0
2 -2 9 572.41 10.43 24.23 180.0
3 -2 9 746.89 13.43 27.39 0.0
4 -2 9 171.18 4.49 12.70 180.0
5 -2 9 354.38 8.84 17.92 0.0
6 -2 9 25.25 3.41 3.94 180.0
7 -2 9 175.21 17.40 11.60 0.0
-7 -1 9 138.15 7.87 12.27 180.0
-6 -1 9 497.07 33.43 23.34 0.0
-5 -1 9 660.52 22.05 25.52 180.0
-4 -1 9 583.75 13.58 24.43 0.0
-3 -1 9 1552.98 28.65 38.39 180.0
-2 -1 9 394.19 8.11 19.22 0.0
-1 -1 9 129.00 4.38 12.48 0.0
0 -1 9 550.66 9.63 23.66 0.0
1 -1 9 67.99 3.60 7.92 180.0
2 -1 9 109.21 3.06 9.69 0.0
3 -1 9 100.96 2.97 10.29 180.0
4 -1 9 10.94 2.15 2.37 180.0
5 -1 9 82.63 4.11 8.88 180.0
6 -1 9 2.13 2.83 1.81 180.0
7 -1 9 0.29 4.72 0.93 0.0
-7 0 9 301.69 11.07 16.77 180.0
-6 0 9 378.09 12.49 19.24 0.0
-5 0 9 549.29 13.90 23.71 180.0
-4 0 9 3126.82 112.26 54.93 0.0
-3 0 9 6677.85 106.25 79.63 180.0
-2 0 9 2819.91 46.29 52.81 0.0
-1 0 9 6097.54 80.25 77.08 180.0
0 0 9 377.59 6.87 19.13 0.0
1 0 9 501.98 9.83 23.16 180.0
2 0 9 860.14 27.20 29.40 0.0
3 0 9 571.81 19.67 23.48 180.0
4 0 9 887.87 28.75 30.83 0.0
5 0 9 185.04 6.89 14.02 180.0
6 0 9 16.23 4.20 3.30 0.0
7 0 9 70.86 6.59 7.80 180.0
-7 1 9 117.21 12.28 10.70 180.0
-6 1 9 442.70 32.76 20.54 0.0
-5 1 9 842.09 48.85 28.18 180.0
-4 1 9 1861.97 36.03 42.61 0.0
-3 1 9 128.73 4.50 10.62 180.0
-2 1 9 2796.16 43.48 52.99 0.0
-1 1 9 1520.23 22.35 38.54 180.0
0 1 9 2382.76 37.58 48.99 0.0
1 1 9 1462.04 26.64 38.69 180.0
2 1 9 996.17 41.39 32.90 0.0
3 1 9 1209.13 37.41 35.33 180.0
4 1 9 335.09 13.79 18.81 0.0
5 1 9 184.36 10.58 14.19 180.0
6 1 9 268.78 18.08 16.64 0.0
-7 2 9 19.81 7.36 5.38 180.0
-6 2 9 147.44 10.76 11.19 0.0
-5 2 9 1034.28 22.85 32.52 180.0
-4 2 9 238.60 10.72 15.51 0.0
-3 2 9 879.15 21.04 28.78 180.0
-2 2 9 180.13 6.38 13.18 0.0
-1 2 9 328.36 6.20 19.70 180.0
0 2 9 590.50 10.07 23.09 0.0
1 2 9 965.55 21.01 30.23 180.0
2 2 9 2663.05 103.37 53.84 0.0
3 2 9 896.47 29.26 30.27 180.0
4 2 9 151.92 9.30 12.78 0.0
5 2 9 262.70 12.68 16.22 180.0
6 2 9 188.96 16.77 13.22 0.0
-7 3 9 0.00 5.61 3.56 180.0
-6 3 9 10.62 3.74 4.75 0.0
-5 3 9 5.37 2.69 2.52 0.0
-4 3 9 16.48 2.55 3.04 0.0
-3 3 9 603.21 17.23 24.06 180.0
-2 3 9 1147.01 28.63 33.82 0.0
-1 3 9 772.34 12.98 27.19 180.0
0 3 9 1.83 1.40 2.07 0.0
1 3 9 115.95 8.14 9.82 180.0
2 3 9 90.98 9.48 9.93 0.0
3 3 9 361.72 14.45 20.50 180.0
4 3 9 571.89 20.53 23.91 0.0
5 3 9 375.54 23.56 19.49 180.0
6 3 9 198.56 17.12 13.80 0.0
-7 4 9 57.87 7.91 7.55 0.0
-6 4 9 104.98 7.19 9.68 180.0
-5 4 9 529.03 17.01 22.97 0.0
-4 4 9 372.50 9.09 19.89 180.0
-3 4 9 665.29 15.10 25.50 0.0
-2 4 9 264.03 6.17 17.07 180.0
-1 4 9 19.99 1.35 4.05 0.0
0 4 9 1.67 1.76 1.17 0.0
1 4 9 313.79 8.15 17.80 0.0
2 4 9 20.68 6.79 3.51 180.0
3 4 9 26.33 7.57 5.19 180.0
4 4 9 77.32 10.90 8.74 0.0
5 4 9 79.09 11.74 8.68 180.0
6 4 9 1.91 8.56 1.91 180.0
-7 5 9 161.49 13.89 13.03 0.0
-6 5 9 472.93 22.83 21.59 180.0
-5 5 9 117.57 6.51 11.15 0.0
-4 5 9 67.52 4.12 8.12 180.0
-3 5 9 909.51 20.04 30.39 0.0
-2 5 9 1795.76 32.50 41.40 180.0
-1 5 9 1430.66 30.99 38.89 0.0
0 5 9 3457.86 72.35 59.99 180.0
1 5 9 1531.81 42.42 38.74 0.0
2 5 9 408.70 21.08 21.46 180.0
3 5 9 97.61 11.32 10.61 0.0
5 5 9 176.32 16.06 14.10 0.0
-7 6 9 212.71 9.55 14.76 0.0
-6 6 9 449.12 28.10 21.25 180.0
-5 6 9 606.82 37.71 24.15 0.0
-4 6 9 1075.24 28.14 32.66 180.0
-3 6 9 978.47 18.77 30.74 0.0
-2 6 9 357.15 9.68 18.17 180.0
-1 6 9 1434.34 31.26 37.28 0.0
0 6 9 1253.71 27.40 35.00 180.0
1 6 9 1315.98 28.58 36.36 0.0
2 6 9 929.12 20.60 29.88 180.0
5 6 9 310.45 13.80 19.18 0.0
-6 7 9 32.09 4.81 6.05 180.0
-5 7 9 331.01 13.80 18.02 0.0
-4 7 9 993.12 28.89 30.97 180.0
-3 7 9 589.52 12.25 24.26 0.0
-2 7 9 1002.47 22.77 31.21 180.0
-1 7 9 478.17 11.98 21.60 0.0
0 7 9 214.00 6.72 15.42 180.0
1 7 9 423.87 12.23 20.64 0.0
2 7 9 722.19 19.18 27.99 180.0
4 7 9 425.34 17.97 21.21 180.0
-6 8 9 14.02 4.47 4.27 180.0
-5 8 9 42.33 4.86 7.20 0.0
-4 8 9 1.91 2.82 2.04 180.0
-3 8 9 18.08 6.79 3.14 0.0
-2 8 9 31.44 3.31 6.58 180.0
-1 8 9 48.71 3.98 7.22 0.0
0 8 9 67.63 4.37 7.43 180.0
1 8 9 39.02 3.42 7.48 0.0
2 8 9 291.05 9.05 17.00 180.0
3 8 9 136.12 5.94 12.69 0.0
-5 9 9 22.53 5.55 4.96 180.0
-4 9 9 76.48 5.66 8.78 0.0
-3 9 9 204.75 12.38 14.83 180.0
-2 9 9 385.81 12.65 20.21 0.0
-1 9 9 122.98 6.20 10.96 180.0
0 9 9 65.35 4.85 7.89 0.0
1 9 9 0.00 2.34 0.92 180.0
2 9 9 0.00 3.25 0.52 0.0
3 9 9 10.33 3.68 4.15 180.0
-4 10 9 201.61 13.23 12.85 0.0
-3 10 9 333.32 16.98 17.93 180.0
-2 10 9 296.50 15.28 17.95 0.0
-1 10 9 312.76 15.28 16.91 180.0
0 10 9 172.51 10.40 14.00 0.0
1 10 9 171.82 10.12 13.38 180.0
2 10 9 237.40 11.74 15.66 0.0
-3 11 9 443.78 21.08 20.49 180.0
-2 11 9 482.43 21.86 21.27 0.0
-1 11 9 357.81 17.33 19.36 180.0
0 11 9 299.21 15.07 17.28 0.0
-1 -13 10 4.29 4.27 3.54 0.0
0 -13 10 99.19 6.59 10.27 180.0
1 -13 10 6.23 4.77 3.98 0.0
2 -13 10 35.39 3.97 6.60 180.0
3 -13 10 0.00 3.13 2.68 0.0
-2 -12 10 237.19 9.56 15.37 180.0
-1 -12 10 540.02 15.54 22.75 0.0
0 -12 10 197.75 8.23 14.15 180.0
1 -12 10 334.12 10.76 18.20 0.0
2 -12 10 157.70 6.06 13.35 180.0
3 -12 10 40.32 3.63 6.16 0.0
4 -12 10 142.13 7.86 11.49 180.0
-3 -11 10 155.25 7.86 12.46 0.0
-2 -11 10 713.76 24.46 26.73 180.0
-1 -11 10 459.10 13.38 22.19 0.0
0 -11 10 735.97 18.89 27.33 180.0
1 -11 10 575.50 15.27 24.70 0.0
2 -11 10 234.45 7.13 15.67 180.0
3 -11 10 553.85 13.78 24.03 0.0
4 -11 10 161.65 6.28 12.09 180.0
5 -11 10 250.31 11.76 14.91 0.0
-4 -10 10 129.05 8.20 11.58 180.0
-3 -10 10 451.31 13.57 20.48 0.0
-2 -10 10 214.74 8.35 15.03 180.0
-1 -10 10 740.83 19.03 27.84 0.0
0 -10 10 359.00 10.77 19.45 180.0
1 -10 10 203.32 7.34 14.04 0.0
2 -10 10 579.64 13.00 24.29 180.0
3 -10 10 64.72 4.12 8.09 0.0
4 -10 10 238.86 7.27 15.24 180.0
5 -10 10 138.38 8.15 11.06 0.0
-4 -9 10 192.33 7.05 13.64 180.0
-3 -9 10 19.24 3.40 4.54 0.0
-2 -9 10 311.51 10.07 18.37 180.0
-1 -9 10 37.21 3.84 5.82 0.0
0 -9 10 7.87 2.98 3.60 180.0
1 -9 10 173.13 5.61 13.82 0.0
2 -9 10 23.24 2.95 4.94 180.0
3 -9 10 268.93 7.07 16.15 0.0
4 -9 10 72.77 6.40 8.06 180.0
5 -9 10 103.58 6.92 8.84 0.0
6 -9 10 46.92 6.82 5.61 180.0
-5 -8 10 0.00 2.98 0.34 180.0
-4 -8 10 124.64 5.78 10.79 0.0
-3 -8 10 0.00 2.73 1.06 180.0
-2 -8 10 102.86 4.85 9.55 0.0
-1 -8 10 11.76 3.22 4.51 180.0
0 -8 10 28.41 3.54 6.37 180.0
1 -8 10 91.52 3.95 9.95 180.0
2 -8 10 0.00 3.09 0.19 0.0
3 -8 10 38.40 4.57 6.29 180.0
4 -8 10 25.50 4.39 5.22 180.0
5 -8 10 8.00 4.31 2.30 0.0
6 -8 10 0.00 4.51 0.63 180.0
-5 -7 10 223.92 7.39 14.59 180.0
-4 -7 10 262.64 8.13 16.36 0.0
-3 -7 10 1013.61 20.70 31.69 180.0
-2 -7 10 1059.58 24.59 32.04 0.0
-1 -7 10 397.41 10.90 19.08 180.0
0 -7 10 507.58 12.94 22.22 0.0
1 -7 10 4.74 3.74 2.40 180.0
2 -7 10 410.04 13.11 20.47 0.0
3 -7 10 47.88 4.43 7.79 180.0
4 -7 10 75.22 6.72 8.07 0.0
5 -7 10 203.49 8.53 14.04 180.0
6 -7 10 2.84 4.40 0.44 0.0
-6 -6 10 419.06 13.44 19.76 0.0
-5 -6 10 556.01 12.45 22.91 180.0
-4 -6 10 953.50 22.56 30.20 0.0
-3 -6 10 1175.99 23.45 34.38 180.0
-2 -6 10 1100.50 25.62 32.58 0.0
-1 -6 10 2167.21 41.06 46.94 180.0
0 -6 10 1347.59 23.52 37.26 0.0
1 -6 10 2250.31 46.17 46.97 180.0
2 -6 10 445.31 13.33 21.81 0.0
3 -6 10 131.74 6.31 11.69 180.0
4 -6 10 409.31 12.12 20.54 0.0
5 -6 10 206.17 9.30 14.20 180.0
6 -6 10 322.95 11.05 17.87 0.0
-6 -5 10 184.23 8.49 13.30 0.0
-5 -5 10 551.96 21.24 22.33 180.0
-4 -5 10 676.73 19.40 25.48 0.0
-3 -5 10 885.79 19.93 28.80 180.0
-2 -5 10 1243.51 31.34 33.58 0.0
-1 -5 10 1340.44 23.10 36.28 180.0
0 -5 10 2635.72 46.98 51.84 0.0
1 -5 10 1302.00 28.58 36.74 180.0
2 -5 10 1203.04 28.49 34.38 0.0
3 -5 10 723.97 18.34 26.94 180.0
4 -5 10 74.63 5.20 8.24 0.0
5 -5 10 192.04 8.05 13.87 180.0
6 -5 10 133.88 7.41 10.72 0.0
-6 -4 10 21.33 4.20 3.99 0.0
-5 -4 10 0.42 3.18 2.47 180.0
-4 -4 10 132.87 7.63 11.80 0.0
-3 -4 10 84.43 3.54 8.83 180.0
-2 -4 10 1450.22 25.75 37.86 0.0
-1 -4 10 3151.85 50.13 55.74 180.0
0 -4 10 330.26 7.65 18.70 0.0
1 -4 10 533.73 11.00 23.25 180.0
2 -4 10 426.89 9.58 20.89 0.0
3 -4 10 40.84 3.98 6.50 180.0
4 -4 10 444.18 12.57 21.09 0.0
5 -4 10 246.47 8.83 15.69 180.0
6 -4 10 185.40 11.73 12.43 0.0
-7 -3 10 55.17 6.87 7.40 0.0
-6 -3 10 191.05 11.24 13.87 180.0
-5 -3 10 12.97 3.49 4.40 0.0
-4 -3 10 582.67 21.01 24.58 180.0
-3 -3 10 539.62 15.65 22.25 0.0
-2 -3 10 0.00 1.88 0.33 0.0
-1 -3 10 118.24 8.39 12.06 0.0
0 -3 10 60.70 4.33 8.66 0.0
1 -3 10 324.34 6.44 18.28 180.0
2 -3 10 83.09 3.30 9.76 180.0
3 -3 10 0.00 4.01 1.57 180.0
4 -3 10 0.00 3.20 2.12 180.0
5 -3 10 121.58 6.07 10.36 180.0
6 -3 10 80.41 6.01 7.93 0.0
-7 -2 10 436.86 18.73 20.60 0.0
-6 -2 10 300.83 14.40 17.21 180.0
-5 -2 10 604.06 18.23 23.76 0.0
-4 -2 10 394.24 12.18 20.00 180.0
-3 -2 10 684.91 17.42 25.66 0.0
-2 -2 10 4309.60 94.34 64.99 180.0
-1 -2 10 4608.76 97.38 66.62 0.0
0 -2 10 1084.35 20.53 32.41 180.0
1 -2 10 1288.08 28.05 34.78 0.0
2 -2 10 7.86 1.65 2.92 180.0
3 -2 10 235.78 6.20 15.36 0.0
4 -2 10 50.12 4.38 7.22 180.0
5 -2 10 165.29 5.65 12.40 0.0
6 -2 10 77.86 4.62 8.81 180.0
-7 -1 10 110.43 15.67 9.92 0.0
-6 -1 10 368.45 16.16 17.85 180.0
-5 -1 10 388.42 19.95 19.58 0.0
-4 -1 10 618.70 21.97 24.30 180.0
-3 -1 10 1959.13 57.84 42.95 0.0
-2 -1 10 3469.93 81.51 59.43 180.0
-1 -1 10 2166.58 45.83 46.46 0.0
0 -1 10 3559.96 64.11 58.10 180.0
1 -1 10 2040.01 43.27 45.18 0.0
2 -1 10 2264.38 43.20 48.53 180.0
3 -1 10 380.26 8.67 20.31 0.0
4 -1 10 301.29 10.17 17.46 180.0
5 -1 10 284.21 7.44 16.37 0.0
6 -1 10 134.45 5.41 11.40 180.0
-7 0 10 120.43 9.65 10.14 0.0
-6 0 10 43.75 6.81 6.15 180.0
-5 0 10 77.62 14.29 8.93 0.0
-4 0 10 600.73 18.29 24.74 180.0
-3 0 10 1712.57 70.06 40.00 0.0
-2 0 10 1281.51 23.50 36.59 180.0
-1 0 10 390.61 8.75 19.53 0.0
0 0 10 51.97 3.65 6.90 180.0
1 0 10 180.99 5.88 13.58 0.0
2 0 10 868.16 23.75 29.57 180.0
3 0 10 1214.26 37.88 34.97 0.0
4 0 10 839.37 28.34 29.58 180.0
5 0 10 393.19 20.13 20.32 0.0
6 0 10 65.93 3.97 7.87 180.0
-7 1 10 35.49 7.68 6.64 0.0
-6 1 10 121.42 9.47 10.70 180.0
-5 1 10 214.50 17.63 14.83 0.0
-4 1 10 86.55 7.60 9.36 180.0
-3 1 10 621.92 13.52 24.55 0.0
-2 1 10 529.44 16.43 21.33 180.0
-1 1 10 3040.81 48.04 55.29 0.0
0 1 10 1121.69 24.49 33.60 180.0
1 1 10 372.45 9.29 19.53 0.0
2 1 10 388.68 19.74 20.83 180.0
3 1 10 303.86 12.82 17.86 0.0
4 1 10 215.04 10.97 14.56 180.0
5 1 10 235.88 12.09 15.04 0.0
6 1 10 147.39 15.42 11.33 180.0
-7 2 10 54.69 8.05 8.20 180.0
-6 2 10 0.00 5.36 0.41 0.0
-5 2 10 14.83 3.75 4.14 180.0
-4 2 10 3.14 2.46 2.10 180.0
-3 2 10 1168.61 25.07 34.22 180.0
-2 2 10 119.23 4.92 11.33 0.0
-1 2 10 32.38 1.84 5.93 180.0
0 2 10 36.81 4.06 5.51 0.0
1 2 10 185.71 8.67 12.95 0.0
2 2 10 205.27 13.16 15.13 180.0
3 2 10 15.23 6.51 3.81 0.0
4 2 10 19.36 5.46 3.19 180.0
5 2 10 17.63 5.98 4.64 0.0
6 2 10 155.48 15.92 12.76 180.0
-7 3 10 105.13 9.69 9.89 180.0
-6 3 10 538.37 21.08 23.02 0.0
-5 3 10 184.30 11.54 14.14 180.0
-4 3 10 596.33 17.26 25.28 0.0
-3 3 10 137.52 6.81 10.48 180.0
-2 3 10 0.00 1.88 0.13 0.0
-1 3 10 757.75 21.39 28.28 180.0
0 3 10 1205.17 41.38 34.12 0.0
1 3 10 801.13 30.34 29.12 180.0
2 3 10 721.17 32.05 26.98 0.0
3 3 10 230.69 15.07 15.83 180.0
4 3 10 91.71 14.19 9.97 0.0
5 3 10 3.93 8.28 2.11 180.0
-7 4 10 149.81 11.53 12.85 180.0
-6 4 10 304.85 12.31 16.84 0.0
-5 4 10 871.25 23.87 29.11 180.0
-4 4 10 1274.85 27.45 35.86 0.0
-3 4 10 737.98 16.79 26.19 180.0
-2 4 10 1135.94 31.07 33.15 0.0
-1 4 10 927.65 25.70 30.87 180.0
0 4 10 890.06 24.74 29.48 0.0
1 4 10 1613.50 42.79 39.74 180.0
2 4 10 1469.82 59.93 40.13 0.0
3 4 10 715.59 32.83 26.93 180.0
4 4 10 185.41 14.65 14.62 0.0
5 4 10 226.74 18.47 14.59 180.0
-6 5 10 314.84 10.90 17.98 0.0
-5 5 10 405.89 13.36 19.71 180.0
-4 5 10 257.54 7.96 16.09 0.0
-3 5 10 958.83 21.18 30.40 180.0
-2 5 10 2021.15 53.35 44.89 0.0
-1 5 10 1537.56 33.33 39.48 180.0
0 5 10 856.65 19.28 28.74 0.0
1 5 10 696.76 15.89 27.00 180.0
2 5 10 344.33 19.39 18.64 0.0
3 5 10 241.40 16.27 16.87 180.0
-6 6 10 74.42 6.09 8.99 0.0
-5 6 10 191.45 8.56 13.63 180.0
-4 6 10 205.80 8.58 14.62 0.0
-3 6 10 173.03 7.94 14.01 180.0
-2 6 10 399.22 10.57 20.70 0.0
-1 6 10 596.73 14.35 23.95 180.0
0 6 10 748.62 17.20 29.17 0.0
1 6 10 294.50 9.42 16.44 180.0
2 6 10 226.27 15.57 15.25 0.0
-6 7 10 94.04 7.04 9.59 180.0
-5 7 10 0.73 3.58 0.12 180.0
-4 7 10 7.21 4.67 2.46 0.0
-3 7 10 0.78 3.19 1.47 0.0
-2 7 10 103.61 5.05 10.58 180.0
-1 7 10 30.15 3.09 4.56 0.0
0 7 10 194.26 6.28 14.57 180.0
1 7 10 60.14 3.64 6.78 0.0
2 7 10 4.86 2.12 2.54 0.0
-5 8 10 182.37 8.69 12.98 0.0
-4 8 10 180.69 12.10 13.42 180.0
-3 8 10 352.85 16.98 18.90 0.0
-2 8 10 170.52 6.43 12.43 180.0
-1 8 10 174.81 6.33 13.78 0.0
0 8 10 250.33 8.63 16.51 180.0
1 8 10 185.11 6.85 14.58 0.0
2 8 10 118.57 5.10 11.29 180.0
3 8 10 0.00 2.83 1.85 0.0
-4 9 10 310.89 16.77 17.58 180.0
-3 9 10 611.28 26.04 24.23 0.0
-2 9 10 686.85 28.02 26.14 180.0
-1 9 10 620.66 25.33 23.55 0.0
0 9 10 394.68 17.33 19.99 180.0
1 9 10 477.08 19.67 22.64 0.0
2 9 10 243.44 11.60 15.99 180.0
-3 10 10 126.76 10.75 12.04 0.0
-2 10 10 209.29 12.74 15.64 180.0
-1 10 10 282.02 14.57 17.50 0.0
0 10 10 385.75 17.48 19.72 180.0
-1 -12 11 197.55 8.39 14.08 180.0
0 -12 11 241.94 9.00 15.57 0.0
1 -12 11 451.81 11.32 21.83 180.0
2 -12 11 192.89 6.51 14.07 0.0
3 -12 11 228.95 8.65 14.75 180.0
-2 -11 11 161.64 7.67 13.07 0.0
-1 -11 11 248.47 9.05 16.07 180.0
0 -11 11 244.63 8.74 16.13 0.0
1 -11 11 31.46 3.39 5.66 180.0
2 -11 11 137.69 5.25 11.84 0.0
3 -11 11 53.97 5.07 7.34 180.0
4 -11 11 124.05 8.96 10.40 0.0
-3 -10 11 0.00 3.82 2.71 0.0
-2 -10 11 38.33 4.64 7.02 0.0
-1 -10 11 33.78 4.12 6.88 180.0
0 -10 11 0.00 2.96 0.99 180.0
1 -10 11 46.02 3.44 7.64 180.0
2 -10 11 0.00 4.30 1.13 0.0
3 -10 11 55.96 7.09 7.24 180.0
4 -10 11 0.00 4.83 1.71 0.0
5 -10 11 0.00 5.02 0.59 180.0
-4 -9 11 283.50 13.96 16.25 180.0
-3 -9 11 0.27 3.84 2.34 0.0
-2 -9 11 107.41 6.06 10.33 180.0
-1 -9 11 358.30 10.70 18.84 0.0
0 -9 11 119.29 5.49 10.84 180.0
1 -9 11 262.33 7.92 15.91 0.0
2 -9 11 0.00 2.25 1.32 0.0
3 -9 11 0.00 4.47 0.16 0.0
4 -9 11 36.00 8.05 5.69 180.0
5 -9 11 11.57 4.83 4.02 0.0
-4 -8 11 294.77 10.86 16.67 180.0
-3 -8 11 585.89 15.76 24.02 0.0
-2 -8 11 679.81 18.49 25.62 180.0
-1 -8 11 486.67 13.07 22.95 0.0
0 -8 11 1221.03 25.59 36.24 180.0
1 -8 11 414.55 10.54 20.52 0.0
2 -8 11 682.36 23.43 25.62 180.0
3 -8 11 218.07 10.07 14.59 0.0
4 -8 11 68.18 6.65 7.81 180.0
5 -8 11 75.74 6.28 8.62 0.0
-5 -7 11 237.72 8.82 15.08 0.0
-4 -7 11 669.31 17.86 25.99 180.0
-3 -7 11 882.17 21.78 29.05 0.0
-2 -7 11 637.39 16.33 24.58 180.0
-1 -7 11 1519.41 34.66 39.50 0.0
0 -7 11 219.47 10.08 15.06 180.0
1 -7 11 1466.89 30.96 38.41 0.0
2 -7 11 1001.76 24.65 32.07 180.0
3 -7 11 430.45 12.71 20.54 0.0
4 -7 11 368.00 11.65 18.41 180.0
5 -7 11 183.62 8.28 12.74 0.0
6 -7 11 50.34 6.61 6.36 180.0
-5 -6 11 275.60 11.86 15.85 0.0
-4 -6 11 204.07 8.05 14.54 180.0
-3 -6 11 63.92 4.71 8.00 0.0
-2 -6 11 1114.16 25.96 34.26 180.0
-1 -6 11 132.29 5.07 11.03 0.0
0 -6 11 2066.91 42.67 46.12 180.0
1 -6 11 1786.69 48.14 42.39 0.0
2 -6 11 471.65 13.23 21.58 180.0
3 -6 11 339.23 10.61 18.48 0.0
4 -6 11 256.83 9.34 15.64 180.0
5 -6 11 221.62 10.86 14.51 0.0
6 -6 11 109.61 7.27 9.13 180.0
-6 -5 11 0.96 5.14 1.06 0.0
-5 -5 11 0.00 3.38 2.63 0.0
-4 -5 11 28.08 4.28 5.68 0.0
-3 -5 11 27.39 3.46 6.22 0.0
-2 -5 11 396.35 10.66 19.71 0.0
-1 -5 11 34.63 2.80 6.63 0.0
0 -5 11 320.09 17.76 18.83 180.0
1 -5 11 362.58 12.72 19.64 0.0
2 -5 11 321.39 11.88 18.19 180.0
3 -5 11 90.06 5.86 9.76 0.0
4 -5 11 49.43 4.80 6.72 180.0
5 -5 11 8.84 6.79 3.67 0.0
6 -5 11 47.87 7.37 6.44 180.0
-6 -4 11 372.81 28.51 19.20 0.0
-5 -4 11 432.76 36.96 22.03 180.0
-4 -4 11 234.20 8.06 14.95 0.0
-3 -4 11 904.31 21.44 30.14 180.0
-2 -4 11 222.36 11.21 15.38 0.0
-1 -4 11 451.71 11.89 22.14 180.0
0 -4 11 1165.24 32.24 33.80 0.0
1 -4 11 970.26 27.34 30.73 180.0
2 -4 11 181.24 10.52 13.95 0.0
3 -4 11 0.49 5.95 2.15 0.0
4 -4 11 0.55 3.63 1.58 180.0
5 -4 11 3.13 3.47 0.61 0.0
6 -4 11 0.00 4.69 0.25 180.0
-6 -3 11 225.29 19.06 15.34 0.0
-5 -3 11 305.96 54.23 16.87 180.0
-4 -3 11 842.97 37.14 28.02 0.0
-3 -3 11 595.00 16.55 24.11 180.0
-2 -3 11 910.43 19.99 29.59 0.0
-1 -3 11 1254.66 34.51 34.74 180.0
0 -3 11 2344.63 61.62 48.30 0.0
1 -3 11 3118.60 81.09 56.16 180.0
2 -3 11 1788.65 47.72 42.36 0.0
3 -3 11 1568.67 36.35 39.69 180.0
4 -3 11 272.94 9.14 17.10 0.0
5 -3 11 100.94 5.79 10.28 180.0
6 -3 11 32.64 4.76 5.79 0.0
-6 -2 11 233.50 12.74 15.18 0.0
-5 -2 11 221.73 39.23 15.37 180.0
-4 -2 11 89.04 5.32 9.31 0.0
-3 -2 11 351.66 9.21 19.35 180.0
-2 -2 11 1400.33 32.85 37.47 0.0
-1 -2 11 1912.70 50.89 42.80 180.0
0 -2 11 1380.47 42.41 37.18 0.0
1 -2 11 46.04 12.38 6.84 180.0
2 -2 11 883.37 27.38 29.78 0.0
3 -2 11 56.63 4.55 8.02 180.0
4 -2 11 443.01 12.41 21.27 0.0
5 -2 11 378.97 9.30 19.76 180.0
6 -2 11 189.37 13.12 13.48 0.0
-6 -1 11 138.16 10.19 12.19 0.0
-5 -1 11 183.56 10.57 13.73 180.0
-4 -1 11 246.22 8.99 15.27 0.0
-3 -1 11 321.12 8.49 18.05 180.0
-2 -1 11 531.77 16.41 22.73 0.0
-1 -1 11 2287.35 60.16 46.50 180.0
0 -1 11 244.18 11.25 14.79 0.0
1 -1 11 3202.21 82.98 56.36 180.0
2 -1 11 635.74 18.46 25.65 0.0
3 -1 11 258.02 11.87 16.15 180.0
4 -1 11 175.21 10.23 13.09 0.0
5 -1 11 249.21 12.38 15.81 180.0
6 -1 11 215.95 8.42 14.26 0.0
-6 0 11 44.75 11.99 7.42 180.0
-5 0 11 0.00 3.30 0.49 180.0
-4 0 11 163.12 7.26 13.23 0.0
-3 0 11 98.18 4.20 10.13 180.0
-2 0 11 467.46 14.63 22.08 0.0
-1 0 11 500.63 19.60 22.75 0.0
0 0 11 11.84 3.29 1.98 0.0
1 0 11 155.52 15.74 12.02 180.0
2 0 11 397.18 17.62 20.59 0.0
3 0 11 334.54 16.10 17.88 180.0
4 0 11 131.49 9.24 11.16 0.0
5 0 11 84.70 8.31 8.38 180.0
6 0 11 39.27 7.23 5.77 0.0
-6 1 11 125.89 7.36 11.46 180.0
-5 1 11 193.98 23.52 14.13 0.0
-4 1 11 554.33 17.25 23.35 180.0
-3 1 11 86.95 5.04 9.90 0.0
-2 1 11 247.05 7.24 15.94 180.0
-1 1 11 188.77 7.64 12.92 0.0
0 1 11 56.98 7.25 6.58 180.0
1 1 11 275.62 9.38 16.79 0.0
2 1 11 190.60 13.02 14.20 180.0
3 1 11 38.09 7.71 6.67 0.0
4 1 11 12.09 5.49 3.37 180.0
5 1 11 37.94 6.85 5.84 0.0
-6 2 11 197.95 15.03 14.14 180.0
-5 2 11 238.33 16.68 15.09 0.0
-4 2 11 562.76 13.82 23.55 180.0
-3 2 11 929.30 20.69 29.94 0.0
-2 2 11 1382.58 37.31 37.88 180.0
-1 2 11 348.53 11.60 17.82 0.0
0 2 11 256.91 9.18 14.87 180.0
1 2 11 418.88 12.90 21.14 0.0
2 2 11 579.50 27.17 23.99 180.0
3 2 11 549.82 26.53 24.44 0.0
4 2 11 913.08 30.42 31.28 180.0
5 2 11 235.77 16.73 15.68 0.0
-6 3 11 492.88 62.47 22.66 180.0
-5 3 11 821.43 22.95 29.21 0.0
-4 3 11 610.34 14.71 25.01 180.0
-3 3 11 999.23 21.96 31.18 0.0
-2 3 11 1092.15 30.22 32.27 180.0
-1 3 11 1655.47 44.10 40.57 0.0
0 3 11 2034.04 53.55 45.70 180.0
1 3 11 1064.76 29.07 32.33 0.0
2 3 11 332.69 18.75 18.64 180.0
3 3 11 521.26 25.82 23.54 0.0
4 3 11 174.17 14.29 13.72 180.0
5 3 11 213.07 18.18 15.12 0.0
-6 4 11 79.18 6.46 8.80 180.0
-5 4 11 350.98 15.21 18.62 0.0
-4 4 11 490.24 12.41 22.16 180.0
-3 4 11 382.65 12.81 19.54 0.0
-2 4 11 501.23 15.52 22.28 180.0
-1 4 11 954.60 26.66 31.87 0.0
0 4 11 1005.93 27.75 32.07 180.0
1 4 11 912.20 25.28 31.00 0.0
2 4 11 1422.84 58.58 39.36 180.0
3 4 11 272.30 17.55 17.02 0.0
4 4 11 248.30 17.12 15.91 180.0
-6 5 11 24.30 4.84 4.25 0.0
-5 5 11 19.84 4.28 4.30 180.0
-4 5 11 5.31 3.48 3.25 0.0
-3 5 11 59.09 5.02 8.28 0.0
-2 5 11 414.25 13.49 21.44 180.0
-1 5 11 251.67 9.45 15.96 0.0
0 5 11 10.33 3.93 2.87 0.0
1 5 11 38.14 3.76 5.91 0.0
2 5 11 0.00 6.58 0.49 180.0
3 5 11 23.94 8.35 5.49 0.0
-5 6 11 171.40 8.33 13.21 180.0
-4 6 11 217.23 13.09 15.77 0.0
-3 6 11 266.02 10.30 16.25 180.0
-2 6 11 57.31 4.90 7.01 0.0
-1 6 11 40.49 3.31 6.12 180.0
0 6 11 48.16 3.28 7.73 0.0
1 6 11 154.97 5.24 12.67 180.0
2 6 11 99.33 11.46 10.72 0.0
-5 7 11 194.27 9.09 13.17 180.0
-4 7 11 220.41 13.51 13.82 0.0
-3 7 11 371.64 17.69 19.41 180.0
-2 7 11 448.47 14.68 20.63 0.0
-1 7 11 594.31 14.57 24.82 180.0
0 7 11 659.67 15.71 24.68 0.0
1 7 11 511.62 12.54 22.42 180.0
2 7 11 259.55 11.32 16.37 0.0
-4 8 11 485.40 22.36 21.05 0.0
-3 8 11 243.96 13.87 15.56 180.0
-2 8 11 234.01 12.95 16.43 0.0
-1 8 11 313.39 11.64 17.34 180.0
0 8 11 374.84 16.49 20.55 0.0
1 8 11 574.16 22.64 24.68 180.0
2 8 11 459.14 18.32 20.96 0.0
-3 9 11 271.02 15.07 16.97 180.0
-2 9 11 264.65 14.22 15.69 0.0
-1 9 11 135.01 9.62 11.05 180.0
0 9 11 120.30 8.91 12.03 0.0
1 -12 12 15.61 3.27 5.01 0.0
-1 -11 12 36.74 4.43 5.61 0.0
0 -11 12 51.10 4.53 7.60 0.0
1 -11 12 0.00 2.47 0.69 180.0
2 -11 12 3.32 2.98 2.32 0.0
3 -11 12 0.00 5.02 0.94 180.0
-2 -10 12 83.65 5.89 9.01 0.0
-1 -10 12 375.61 11.38 19.44 180.0
0 -10 12 74.50 4.55 9.61 0.0
1 -10 12 329.16 9.40 18.83 180.0
2 -10 12 236.91 7.36 16.46 0.0
3 -10 12 23.22 5.94 4.37 180.0
4 -10 12 119.79 12.03 10.90 0.0
-3 -9 12 257.08 9.40 16.04 180.0
-2 -9 12 882.12 21.95 29.74 0.0
-1 -9 12 430.73 12.17 20.67 180.0
0 -9 12 661.40 14.52 26.00 0.0
1 -9 12 608.76 14.60 25.61 180.0
2 -9 12 83.72 7.03 9.58 0.0
3 -9 12 379.71 16.94 19.59 180.0
4 -9 12 252.37 11.62 15.84 0.0
-4 -8 12 160.77 7.81 12.48 0.0
-3 -8 12 477.14 13.67 21.59 180.0
-2 -8 12 247.28 8.51 16.00 0.0
-1 -8 12 504.48 13.40 22.97 180.0
0 -8 12 736.63 19.95 28.04 0.0
1 -8 12 289.67 12.81 16.99 180.0
2 -8 12 677.62 21.26 26.29 0.0
3 -8 12 426.04 12.93 20.31 180.0
4 -8 12 336.47 11.46 17.38 0.0
5 -8 12 112.62 14.87 9.78 180.0
-4 -7 12 88.46 6.06 9.76 0.0
-3 -7 12 40.00 4.34 6.80 180.0
-2 -7 12 205.63 7.35 14.68 0.0
-1 -7 12 76.40 6.13 9.77 180.0
0 -7 12 28.65 3.05 5.40 0.0
1 -7 12 247.21 10.42 16.46 180.0
2 -7 12 522.71 17.18 22.84 0.0
3 -7 12 670.48 17.89 25.84 180.0
4 -7 12 198.83 8.64 13.33 0.0
5 -7 12 90.77 6.51 8.77 180.0
-5 -6 12 40.59 4.63 6.69 0.0
-4 -6 12 446.86 18.42 20.42 180.0
-3 -6 12 115.49 5.88 10.73 0.0
-2 -6 12 190.48 6.67 14.07 180.0
-1 -6 12 83.57 4.21 9.75 0.0
0 -6 12 106.99 6.95 10.93 180.0
1 -6 12 87.25 6.73 9.79 0.0
2 -6 12 46.57 5.59 5.97 180.0
3 -6 12 50.49 5.01 6.02 0.0
4 -6 12 38.93 5.11 5.67 0.0
5 -6 12 90.94 6.73 8.59 180.0
-5 -5 12 556.34 14.43 22.29 0.0
-4 -5 12 283.14 9.32 16.94 180.0
-3 -5 12 946.50 25.16 30.69 0.0
-2 -5 12 579.93 13.78 23.47 180.0
-1 -5 12 513.63 12.21 22.64 0.0
0 -5 12 244.15 9.97 15.40 180.0
1 -5 12 391.98 13.66 19.15 0.0
2 -5 12 1267.69 35.30 36.02 180.0
3 -5 12 769.07 19.78 27.69 0.0
4 -5 12 309.86 11.79 17.37 180.0
5 -5 12 306.84 10.62 17.84 0.0
-5 -4 12 419.92 14.08 19.45 0.0
-4 -4 12 541.96 16.17 22.82 180.0
-3 -4 12 267.79 9.30 16.18 0.0
-2 -4 12 506.92 12.27 22.73 180.0
-1 -4 12 379.22 13.13 19.94 0.0
0 -4 12 717.98 28.12 26.39 180.0
1 -4 12 1971.92 52.75 43.72 0.0
2 -4 12 861.00 24.84 30.15 180.0
3 -4 12 58.45 4.93 7.68 0.0
4 -4 12 488.53 13.95 21.65 180.0
5 -4 12 115.52 10.58 10.91 0.0
-6 -3 12 138.05 12.91 11.80 180.0
-5 -3 12 382.78 12.96 18.97 0.0
-4 -3 12 385.88 13.55 18.94 180.0
-3 -3 12 459.11 11.52 21.68 0.0
-2 -3 12 285.49 7.78 17.06 180.0
-1 -3 12 120.74 6.88 11.10 0.0
0 -3 12 736.33 21.68 26.66 180.0
1 -3 12 1785.43 47.85 41.79 0.0
2 -3 12 446.07 14.55 21.17 180.0
3 -3 12 513.36 14.12 22.59 0.0
4 -3 12 131.06 6.58 10.89 180.0
5 -3 12 97.95 8.80 9.78 0.0
-6 -2 12 0.00 5.66 0.28 0.0
-5 -2 12 0.00 4.69 0.11 180.0
-4 -2 12 0.00 2.46 0.95 180.0
-3 -2 12 124.91 4.94 11.76 0.0
-2 -2 12 590.44 18.20 24.64 180.0
-1 -2 12 651.79 19.55 24.82 0.0
0 -2 12 430.71 13.94 20.76 180.0
1 -2 12 209.48 8.67 14.11 0.0
2 -2 12 210.75 8.60 14.21 180.0
3 -2 12 534.53 14.27 23.45 0.0
4 -2 12 348.84 10.56 18.38 180.0
5 -2 12 198.97 7.68 13.86 0.0
-6 -1 12 0.00 6.04 3.03 0.0
-5 -1 12 36.39 4.91 6.13 180.0
-4 -1 12 134.33 5.44 12.06 0.0
-3 -1 12 158.15 6.52 12.55 180.0
-2 -1 12 50.74 5.07 6.58 0.0
-1 -1 12 85.61 7.64 8.87 180.0
0 -1 12 9.98 3.65 3.54 180.0
1 -1 12 339.91 11.46 17.93 180.0
2 -1 12 2.87 3.24 1.30 0.0
3 -1 12 78.72 5.16 9.23 180.0
4 -1 12 20.97 7.04 5.44 0.0
5 -1 12 33.54 6.82 5.08 0.0
-6 0 12 309.07 15.35 18.06 0.0
-5 0 12 237.04 10.33 14.91 180.0
-4 0 12 157.15 6.02 11.86 0.0
-3 0 12 95.19 6.69 9.82 180.0
-2 0 12 994.00 27.98 31.49 0.0
-1 0 12 260.18 9.93 15.37 180.0
0 0 12 742.90 21.51 27.76 0.0
1 0 12 0.63 3.29 3.05 0.0
2 0 12 0.00 5.59 0.03 180.0
3 0 12 125.30 11.53 10.92 180.0
4 0 12 141.26 9.82 12.52 0.0
5 0 12 161.87 10.78 12.45 180.0
-6 1 12 386.14 17.29 19.17 0.0
-5 1 12 615.55 19.40 24.81 180.0
-4 1 12 641.26 14.98 25.35 0.0
-3 1 12 1241.93 34.46 35.18 180.0
-2 1 12 701.47 20.74 27.09 0.0
-1 1 12 1937.59 51.46 43.56 180.0
0 1 12 976.83 27.21 29.61 0.0
1 1 12 894.47 25.03 30.50 180.0
2 1 12 1103.69 46.70 34.18 0.0
3 1 12 213.43 15.07 14.80 180.0
4 1 12 158.01 10.21 12.78 0.0
5 1 12 231.65 12.73 14.90 180.0
-6 2 12 101.34 11.39 9.61 0.0
-5 2 12 173.70 8.80 12.70 180.0
-4 2 12 465.67 9.91 21.56 0.0
-3 2 12 928.27 26.55 30.79 180.0
-2 2 12 1616.57 43.56 41.63 0.0
-1 2 12 617.73 18.40 24.94 180.0
0 2 12 220.02 8.53 15.01 0.0
1 2 12 1130.10 30.96 34.02 180.0
2 2 12 880.84 38.63 30.89 0.0
3 2 12 680.69 31.84 27.05 180.0
4 2 12 633.87 30.92 25.65 0.0
-6 3 12 106.38 11.18 10.38 0.0
-5 3 12 10.87 4.29 3.31 180.0
-4 3 12 14.32 2.16 4.13 180.0
-3 3 12 54.22 5.11 7.01 180.0
-2 3 12 378.05 12.74 18.58 0.0
-1 3 12 498.96 20.84 24.09 180.0
0 3 12 761.38 21.77 28.15 0.0
1 3 12 420.58 21.30 20.97 180.0
2 3 12 196.27 14.43 15.35 0.0
3 3 12 194.17 14.86 14.48 180.0
4 3 12 176.11 15.07 13.30 0.0
-5 4 12 18.09 4.44 4.84 0.0
-4 4 12 59.44 5.40 7.66 180.0
-3 4 12 281.82 11.60 17.29 0.0
-2 4 12 81.35 5.93 9.54 180.0
-1 4 12 14.60 3.70 3.26 0.0
0 4 12 4.71 3.24 0.91 180.0
1 4 12 33.78 4.56 5.80 180.0
2 4 12 4.70 6.86 1.09 180.0
3 4 12 0.00 7.08 0.30 0.0
4 4 12 22.34 9.13 5.37 180.0
-5 5 12 315.64 11.80 17.67 0.0
-4 5 12 473.92 21.72 22.07 180.0
-3 5 12 228.48 9.53 14.50 0.0
-2 5 12 74.80 5.71 9.11 180.0
-1 5 12 335.20 11.62 18.41 0.0
0 5 12 238.27 9.08 15.25 180.0
1 5 12 438.27 13.75 21.59 0.0
2 5 12 110.83 11.96 10.27 180.0
3 5 12 67.91 10.82 9.47 0.0
-4 6 12 734.04 30.56 26.28 180.0
-3 6 12 611.65 25.82 24.23 0.0
-2 6 12 705.24 21.09 26.02 180.0
-1 6 12 215.89 9.09 14.78 0.0
0 6 12 424.34 13.75 22.47 180.0
1 6 12 543.76 16.57 23.19 0.0
2 6 12 395.92 22.15 20.97 180.0
-4 7 12 81.70 9.20 8.97 180.0
-3 7 12 361.96 17.76 19.21 0.0
-2 7 12 471.49 15.43 21.78 180.0
-1 7 12 464.28 15.13 21.70 0.0
0 7 12 287.58 10.69 16.55 180.0
1 7 12 187.25 10.01 14.14 0.0
-3 8 12 38.84 7.36 6.40 0.0
-2 8 12 156.72 10.68 13.15 180.0
-1 8 12 211.62 9.40 14.85 0.0
0 8 12 183.94 8.53 13.94 180.0
-1 -10 13 186.44 7.34 13.82 0.0
0 -10 13 296.27 9.02 18.07 180.0
1 -10 13 340.97 9.60 18.96 0.0
2 -10 13 214.81 10.75 14.93 180.0
-2 -9 13 119.75 6.28 11.72 180.0
-1 -9 13 260.55 7.48 16.90 0.0
0 -9 13 298.26 11.73 17.62 180.0
1 -9 13 76.03 6.95 9.21 0.0
2 -9 13 266.67 11.65 16.58 180.0
3 -9 13 120.74 8.60 10.70 0.0
-3 -8 13 3.69 3.79 3.55 180.0
-2 -8 13 0.70 4.97 2.39 0.0
-1 -8 13 0.00 2.69 2.52 0.0
0 -8 13 11.24 2.63 3.56 0.0
1 -8 13 17.56 6.72 4.86 0.0
2 -8 13 69.82 6.69 8.38 0.0
3 -8 13 100.58 7.86 8.91 0.0
4 -8 13 25.73 5.13 4.86 180.0
-4 -7 13 238.29 9.09 15.06 0.0
-3 -7 13 238.93 8.63 15.70 180.0
-2 -7 13 293.52 20.55 17.36 0.0
-1 -7 13 502.37 12.46 23.30 180.0
0 -7 13 137.08 9.87 11.12 0.0
1 -7 13 551.25 18.00 23.15 180.0
2 -7 13 0.35 4.70 1.01 0.0
3 -7 13 38.32 5.25 5.88 180.0
4 -7 13 183.44 8.51 13.73 0.0
-4 -6 13 589.26 17.66 23.34 0.0
-3 -6 13 666.94 24.83 25.11 180.0
-2 -6 13 398.04 10.63 20.57 0.0
-1 -6 13 109.24 5.88 10.65 180.0
0 -6 13 732.97 22.31 26.80 0.0
1 -6 13 238.62 10.27 15.45 180.0
2 -6 13 304.24 11.88 17.32 0.0
3 -6 13 374.47 11.90 19.15 180.0
4 -6 13 303.47 10.68 17.89 0.0
-4 -5 13 695.51 35.23 25.98 0.0
-3 -5 13 655.75 18.47 26.21 180.0
-2 -5 13 547.50 13.27 23.43 0.0
-1 -5 13 434.26 14.90 21.53 180.0
0 -5 13 112.36 7.16 10.82 0.0
1 -5 13 346.54 12.67 18.43 180.0
2 -5 13 369.34 13.22 19.27 0.0
3 -5 13 496.97 14.31 21.63 180.0
4 -5 13 245.61 9.47 14.74 0.0
-5 -4 13 260.81 10.56 14.23 180.0
-4 -4 13 14.71 3.88 3.97 0.0
-3 -4 13 75.94 4.46 8.65 180.0
-2 -4 13 192.31 6.10 13.71 0.0
-1 -4 13 135.51 7.54 11.27 180.0
0 -4 13 757.12 22.61 27.34 0.0
1 -4 13 689.23 21.79 25.45 180.0
2 -4 13 344.90 12.37 18.53 0.0
3 -4 13 491.66 16.19 21.88 180.0
4 -4 13 123.05 6.82 10.70 0.0
5 -4 13 547.93 15.58 23.48 180.0
-5 -3 13 8.54 4.13 3.05 0.0
-4 -3 13 0.55 2.88 2.23 0.0
-3 -3 13 0.00 2.39 0.72 0.0
-2 -3 13 140.75 7.67 11.72 180.0
-1 -3 13 0.00 3.61 0.05 0.0
0 -3 13 79.76 6.29 9.04 0.0
1 -3 13 39.09 4.91 6.33 180.0
2 -3 13 184.93 8.46 13.33 0.0
3 -3 13 232.48 9.60 15.27 0.0
4 -3 13 27.34 4.49 4.94 0.0
5 -3 13 5.48 6.32 0.82 0.0
-5 -2 13 340.03 10.16 17.75 0.0
-4 -2 13 133.12 5.75 11.76 180.0
-3 -2 13 180.86 6.01 13.45 0.0
-2 -2 13 58.57 5.60 7.19 180.0
-1 -2 13 77.58 5.94 9.34 0.0
0 -2 13 370.95 12.84 18.71 180.0
1 -2 13 12.28 4.22 3.12 0.0
2 -2 13 269.15 10.32 16.70 180.0
3 -2 13 57.57 5.29 8.15 180.0
4 -2 13 0.00 3.43 0.08 0.0
-5 -1 13 301.56 10.71 17.12 0.0
-4 -1 13 748.91 17.34 26.52 180.0
-3 -1 13 565.18 18.08 23.75 0.0
-2 -1 13 673.54 20.51 26.12 180.0
-1 -1 13 446.71 14.73 20.66 0.0
0 -1 13 193.06 8.54 14.77 180.0
1 -1 13 1244.82 34.34 34.52 0.0
2 -1 13 424.47 13.79 20.16 180.0
3 -1 13 147.22 12.95 12.78 0.0
4 -1 13 218.90 12.09 14.44 180.0
-5 0 13 317.18 9.40 17.02 0.0
-4 0 13 118.48 5.08 10.87 180.0
-3 0 13 720.07 21.73 27.58 0.0
-2 0 13 1285.48 35.66 35.76 180.0
-1 0 13 1241.59 34.30 36.06 0.0
0 0 13 1156.91 32.08 34.43 180.0
1 0 13 680.44 20.11 26.05 0.0
2 0 13 261.19 10.40 16.17 180.0
3 0 13 520.12 26.11 23.16 0.0
4 0 13 404.74 22.71 20.54 180.0
-5 1 13 350.40 9.86 18.01 0.0
-4 1 13 281.40 9.79 17.06 180.0
-3 1 13 109.55 6.88 9.96 0.0
-2 1 13 154.61 9.59 12.67 180.0
-1 1 13 358.31 12.48 17.99 0.0
0 1 13 597.76 18.04 24.41 180.0
1 1 13 779.16 22.42 27.80 0.0
2 1 13 546.41 26.89 24.72 180.0
3 1 13 370.03 20.80 19.63 0.0
4 1 13 255.05 17.26 15.86 180.0
-5 2 13 0.00 3.19 0.21 180.0
-4 2 13 6.23 4.32 3.55 180.0
-3 2 13 28.93 4.50 5.71 0.0
-2 2 13 14.25 4.01 2.46 180.0
-1 2 13 143.66 7.14 11.12 180.0
0 2 13 2.37 3.36 1.45 0.0
1 2 13 101.95 8.10 9.34 0.0
2 2 13 180.40 13.80 14.83 180.0
3 2 13 175.03 14.36 12.96 0.0
-5 3 13 286.02 9.66 17.30 180.0
-4 3 13 510.43 16.81 22.22 0.0
-3 3 13 188.16 9.62 14.38 180.0
-2 3 13 200.24 8.76 14.82 0.0
-1 3 13 113.11 6.53 11.28 180.0
0 3 13 79.34 5.54 9.35 0.0
1 3 13 115.55 6.05 10.90 180.0
2 3 13 0.00 6.72 2.24 0.0
3 3 13 32.94 9.13 6.04 180.0
-4 4 13 436.33 20.80 20.63 0.0
-3 4 13 792.35 23.50 27.93 180.0
-2 4 13 973.71 27.77 31.65 0.0
-1 4 13 492.41 15.64 22.58 180.0
0 4 13 483.71 15.23 20.98 0.0
1 4 13 186.81 7.86 14.08 180.0
2 4 13 236.16 16.34 15.66 0.0
-4 5 13 88.19 9.62 9.34 0.0
-3 5 13 160.90 8.43 12.90 180.0
-2 5 13 344.74 12.49 18.60 0.0
-1 5 13 627.91 19.12 25.56 180.0
0 5 13 619.83 18.77 25.29 0.0
1 5 13 420.90 13.64 20.00 180.0
2 5 13 122.49 12.95 13.43 0.0
-3 6 13 150.84 10.90 12.20 180.0
-2 6 13 194.82 9.01 12.65 0.0
-1 6 13 181.41 8.45 13.94 180.0
0 6 13 316.13 11.44 17.60 0.0
1 6 13 375.79 12.59 20.65 180.0
-1 7 13 80.01 6.35 7.79 180.0
-1 -9 14 0.13 3.14 3.31 0.0
0 -9 14 211.68 10.60 14.60 180.0
1 -9 14 47.26 6.45 7.49 0.0
-2 -8 14 204.09 7.48 14.81 180.0
-1 -8 14 448.41 11.73 21.40 0.0
0 -8 14 84.71 7.25 9.82 180.0
1 -8 14 210.27 10.38 15.19 0.0
2 -8 14 111.61 8.38 10.57 180.0
-3 -7 14 528.64 16.30 22.58 0.0
-2 -7 14 933.73 21.45 31.62 180.0
-1 -7 14 280.73 21.61 17.88 0.0
0 -7 14 751.64 23.26 27.42 180.0
1 -7 14 181.20 9.41 13.68 0.0
2 -7 14 82.05 6.97 8.62 180.0
3 -7 14 99.91 7.89 10.04 0.0
-3 -6 14 572.79 14.55 23.93 0.0
-2 -6 14 60.92 5.92 8.28 180.0
-1 -6 14 425.21 15.19 20.39 0.0
0 -6 14 273.72 11.46 16.85 180.0
1 -6 14 238.44 10.45 15.64 0.0
2 -6 14 207.94 13.23 14.56 180.0
3 -6 14 195.17 9.82 13.01 0.0
-3 -5 14 9.69 3.27 3.38 0.0
-2 -5 14 102.34 8.95 9.31 180.0
-1 -5 14 0.00 4.33 0.91 0.0
0 -5 14 0.00 4.16 1.25 180.0
1 -5 14 75.53 6.33 8.26 0.0
2 -5 14 130.84 10.22 11.73 180.0
3 -5 14 228.31 10.32 14.03 0.0
-4 -4 14 356.77 10.47 17.92 0.0
-3 -4 14 124.73 5.48 10.48 180.0
-2 -4 14 35.53 7.64 5.98 0.0
-1 -4 14 6.10 4.42 2.43 180.0
0 -4 14 0.00 4.07 1.83 0.0
1 -4 14 90.59 6.79 8.79 180.0
2 -4 14 17.16 5.24 4.57 0.0
3 -4 14 3.10 4.44 1.06 180.0
4 -4 14 2.27 4.37 3.81 0.0
-4 -3 14 362.90 10.27 18.93 0.0
-3 -3 14 599.73 14.36 24.90 180.0
-2 -3 14 685.68 21.33 24.93 0.0
-1 -3 14 130.72 10.61 12.12 180.0
0 -3 14 198.94 9.15 13.20 0.0
1 -3 14 52.53 7.89 6.54 180.0
2 -3 14 98.89 6.85 10.41 0.0
3 -3 14 110.10 7.75 10.35 180.0
4 -3 14 118.45 7.50 11.11 0.0
-4 -2 14 324.82 9.39 18.06 0.0
-3 -2 14 378.05 13.96 19.69 180.0
-2 -2 14 281.44 12.59 17.14 0.0
-1 -2 14 634.82 19.73 25.06 180.0
0 -2 14 684.90 26.28 26.74 0.0
1 -2 14 1255.04 34.97 35.60 180.0
2 -2 14 339.73 12.17 18.70 0.0
3 -2 14 455.34 14.92 21.76 180.0
-4 -1 14 825.37 18.83 27.70 0.0
-3 -1 14 913.40 27.01 29.85 180.0
-2 -1 14 472.09 15.80 21.42 0.0
-1 -1 14 91.86 6.60 9.19 180.0
0 -1 14 526.38 16.77 22.61 0.0
1 -1 14 529.26 16.72 22.55 180.0
2 -1 14 688.32 20.51 26.76 0.0
3 -1 14 219.30 15.85 14.76 180.0
-4 0 14 73.93 6.83 8.01 0.0
-3 0 14 322.70 12.44 17.38 180.0
-2 0 14 286.14 11.24 17.57 0.0
-1 0 14 179.78 8.49 12.72 180.0
0 0 14 49.89 5.05 5.77 0.0
1 0 14 54.21 5.00 7.20 180.0
2 0 14 128.84 15.85 10.10 0.0
3 0 14 188.60 15.07 13.32 180.0
-4 1 14 186.35 9.43 13.39 180.0
-3 1 14 162.83 8.63 12.80 0.0
-2 1 14 115.50 7.50 11.25 180.0
-1 1 14 49.95 5.37 7.06 0.0
0 1 14 0.00 3.79 3.00 180.0
1 1 14 28.08 4.39 5.46 0.0
2 1 14 1.13 7.15 1.44 180.0
3 1 14 1.70 7.71 1.53 0.0
-4 2 14 294.72 31.17 15.39 180.0
-3 2 14 294.60 11.70 16.95 0.0
-2 2 14 777.68 23.21 27.77 180.0
-1 2 14 660.18 20.11 25.72 0.0
0 2 14 656.41 19.74 26.37 180.0
1 2 14 130.32 7.29 11.72 0.0
2 2 14 38.66 9.13 6.14 180.0
-3 3 14 553.44 17.90 22.77 0.0
-2 3 14 221.07 9.83 15.48 180.0
-1 3 14 415.85 14.02 21.05 0.0
0 3 14 590.07 18.11 24.16 180.0
1 3 14 545.37 16.83 24.09 0.0
2 3 14 368.10 21.30 19.14 180.0
-3 4 14 413.94 14.54 20.42 0.0
-2 4 14 277.77 11.04 17.25 180.0
-1 4 14 145.91 7.75 12.29 0.0
0 4 14 140.47 7.40 12.18 180.0
1 4 14 297.72 10.68 17.46 0.0
-2 5 14 188.58 9.06 13.02 180.0
-1 5 14 207.76 9.21 14.75 0.0
0 5 14 179.98 8.36 13.50 180.0
0 -7 15 103.05 8.13 10.35 0.0
1 -7 15 7.31 5.29 3.71 180.0
-1 -6 15 0.00 4.75 0.02 180.0
0 -6 15 0.00 4.70 2.08 0.0
1 -6 15 0.00 4.87 2.18 180.0
2 -6 15 0.00 4.34 0.97 180.0
-2 -5 15 314.93 13.00 18.26 180.0
-1 -5 15 275.35 11.88 16.91 0.0
0 -5 15 215.43 10.23 14.65 180.0
1 -5 15 92.75 11.04 9.86 0.0
2 -5 15 0.00 4.56 0.92 180.0
-2 -4 15 228.97 11.01 15.33 180.0
-1 -4 15 94.53 7.62 11.30 0.0
0 -4 15 411.37 14.79 20.27 180.0
1 -4 15 227.17 10.24 16.41 0.0
2 -4 15 194.30 9.40 14.50 180.0
-3 -3 15 1109.13 32.59 32.09 0.0
-2 -3 15 690.77 21.92 25.28 180.0
-1 -3 15 685.05 21.58 25.14 0.0
0 -3 15 208.37 9.78 15.18 180.0
1 -3 15 268.80 11.03 16.43 0.0
2 -3 15 349.90 13.16 18.59 180.0
-3 -2 15 90.18 7.62 9.63 0.0
-2 -2 15 562.14 18.55 23.09 180.0
-1 -2 15 497.95 16.82 22.11 0.0
0 -2 15 662.65 20.64 25.46 180.0
1 -2 15 232.86 10.09 14.64 0.0
2 -2 15 95.99 6.78 10.15 180.0
-3 -1 15 6.72 5.03 3.59 180.0
-2 -1 15 97.04 7.46 8.98 0.0
-1 -1 15 0.00 5.41 0.18 180.0
0 -1 15 14.86 4.91 3.16 180.0
1 -1 15 55.23 5.72 7.95 0.0
2 -1 15 53.92 5.39 6.56 180.0
-3 0 15 133.16 8.74 11.17 180.0
-2 0 15 169.54 9.98 12.79 0.0
-1 0 15 212.01 10.54 15.01 180.0
0 0 15 437.20 14.89 20.01 0.0
1 0 15 173.70 8.38 13.78 180.0
2 0 15 100.91 6.58 10.74 0.0
-3 1 15 1032.81 30.17 31.78 180.0
-2 1 15 570.84 18.56 23.33 0.0
-1 1 15 434.48 16.87 19.51 180.0
0 1 15 340.06 12.91 18.36 0.0
1 1 15 484.79 15.72 21.69 180.0
-2 2 15 525.84 17.42 22.66 0.0
-1 2 15 541.06 17.47 23.56 180.0
0 2 15 252.35 10.23 15.44 0.0
 
